# Supplementary material for: Immunisation coverage and its determinants among children aged 12-23 months in Atakumosa-west district, Osun State Nigeria: a cross-sectional study
Source: BMC Public Health. 2016 Aug 30;16(1):905. doi: 10.1186/s12889-016-3531-x (PMC5006522; doi:10.1186/s12889-016-3531-x)
Supplement: Additional file 1: — Data set on immunisation coverage survey in Atakumosa west LGA, Osun State Nigeria. (XLS 1246 kb) [file 12889_2016_3531_MOESM1_ESM.xls]

## Sheet: Sheet1
UniqueKey	RECSTATUS	GlobalRecordId	FKEY	N2Religion	N3Levelofeducation	Education_recode	N6Numberofchildren	N4MaritalStatus	MARITALSTATUSRECODE	N5Numberofwives	N7Occupation	N8MonthlyIncome	Monthlyincomegrp	N11BirthOrder	BIRTHORDER_REcode	N12ANCCare	N14HowmanydosesofTTrecievedduringANC	TT DOSE	N15Placeofbirth	Placeofbirth_recode	N16Healthfacilitynearresidence	N22DoyouanychildhooddiseasespreventablebyRI	KnowVPD_recode	N25Howmanytimesshouldachildbetakentocompleteimmunization	KNOWLEDGESCORE	N28AtwhatagelastRImonths	N27AtwhatagesecondRIweeks	N29DoyouknowanycommonsideeffectsofVaccines	Settlement	CLUSTER_NO	CLUSTER_NAME	N31Immunizationisbeneficialtochildren	N31Immunizationisbeneficialtochildren	N33HoweffectivearetheRIantigens	Localpreparations substitue ATTItude	N33Attit_HoweffectivearetheRIantigens_recode	N33HoweffectivearetheRIantigens	Effectiveness-att-scoregrp	N36Attit_Childhoodvaccinesaresafe	N36Childhoodvaccinesaresafe	N36Childhoodvaccines areSafe	N37RoutineImmunizationisfree	37RoutineImmunizationisfree_attitude	N37Att_RoutineImmunizationisfree	GovernmentpromoteRIforselfishinterest_Att grp	N38Att_GovernmentpromoteRIforselfishinterest	N39Immunizationcancauseinfertilitylater	Immunizationcancauseinfertilitylater_attscore	N39Att_Immunizationcancauseinfertilitylater
311	1	3b163986-0f96-4594-8f00-0f8a9bd816f9	Missing	Christianity	Secondary completed	secondary or higher	1	Married	Ever married	1	others	10000	2	1	less than three	2	2	1	Health centre	Health facility	Yes	Yes	good	5	2	9	6	No	OSU 1	2	FADUGBA	Yes	Agree	3	Disagree	1	3	Agree	1	4	Agree	4	Agree	1	Agree	1	4	Disagree	1
529	1	eea83d36-63e7-43af-bf3f-4bdb7a53e06a	Missing	Islam	Primary completed	None or primarycompleted	1	Single	Never married	0	Artisan	5000	1	1	less than three	2	2	1	Health centre	Health facility	Yes	Yes	good	6	1	9	12	No	OKE IBODE	19	OKE AGO	Yes	Agree	3	Disagree	1	3	Agree	1	4	Agree	3	Agree	1	Agree	1	4	Disagree	1
746	1	89dc159a-427d-4382-b254-b9be3c90b72b	Missing	Christianity	Primary completed	None or primarycompleted	1	Married	Ever married	1	Unemployed	2000	1	1	less than three	2	2	1	Health centre	Health facility	Yes	Yes	good	5	2	9	6	Yes	OSU 3	6	OKEOMI	Yes	Agree	3	Uncertain	1	3	Agree	1	3	Agree	4	Agree	1	Agree	1	4	Disagree	1
513	1	377ddc0d-bc3e-4a64-9775-b3b6910614f9	Missing	Islam	Primary completed	None or primarycompleted	1	Single	Never married	0	Artisan	5000	1	1	less than three	2	1	1	Private Clinic	Health facility	Yes	Yes	good	5	1	12	12	Yes	OKE IBODE	19	OKE AGO	Yes	Agree	3	Uncertain	1	3	Agree	1	4	Agree	3	Agree	1	Agree	1	4	Disagree	1
508	1	1e205990-31d8-4b45-942c-0bb5cdff58b5	Missing	Islam	Primary completed	None or primarycompleted	2	Single	Never married	0	Trader	6000	1	1	less than three	2	1	1	Health centre	Health facility	No	Yes	good	5	1	12	8	Yes	OKE IBODE	19	OKE AGO	Yes	Agree	3	Disagree	1	3	Agree	1	3	Agree	3	Agree	1	Agree	1	4	Disagree	1
538	1	f4562939-085a-4fbe-8ca4-154a034e912d	Missing	Christianity	Primary completed	None or primarycompleted	1	Divorced	Ever married	1	Unemployed	10000	2	1	less than three	2	2	1	Home	Non health facility	Yes	Yes	poor	4	1	9	6	No	IBODI	10	IMORO	Yes	Agree	2	Agree	0	2	uncertain	1	3	Agree	3	Agree	1	Agree	1	4	Disagree	1
181	1	51562e8e-d7c9-4749-9fbf-667bf4833fb8	Missing	Christianity	Secondary completed	secondary or higher	1	Married	Ever married	1	Trader	20000	2	1	less than three	2	2	1	Private Clinic	Health facility	Yes	No	poor	5	1	10	6	No	IFEWARA 2	30	ABA OJO	Yes	Agree	2	Uncertain	0	2	uncertain	1	3	Agree	3	Agree	1	Uncertain	0	2	uncertain	0
699	1	5cfcdaf3-bcee-4826-ab48-89461a44afec	Missing	Islam	Primary completed	None or primarycompleted	1	Married	Ever married	1	Artisan	2000	1	1	less than three	2	2	1	Health centre	Health facility	Yes	Yes	good	5	2	9	6	Yes	OKE IBODE	18	AKAGBA	Yes	Agree	2	Disagree	0	2	uncertain	1	3	Agree	3	Agree	1	Agree	1	3	Disagree	1
434	1	980dad33-f7e6-444a-aa2e-7c5246aa5dc2	Missing	Christianity	Secondary completed	secondary or higher	1	Single	Never married	1	Trader	12000	2	1	less than three	2	2	1	Health centre	Health facility	Yes	Yes	good	5	2	9	6	Yes	ISAOBI	22	IKOTUN	Yes	Agree	3	Disagree	1	3	Agree	1	4	Agree	4	Agree	1	Agree	1	4	Disagree	1
580	1	af117403-5d88-4ea3-8c75-9ba75e008e17	Missing	Christianity	Primary completed	None or primarycompleted	1	Single	Never married	0	Unemployed	2500	1	1	less than three	1	0	0	TBA	Non health facility	No	Yes	poor	5	1	12	6	No	IBODI	10	IMORO	Yes	Agree	1	Agree	0	1	Disagree	0	2	Uncertain	3	Agree	1	Agree	1	3	Disagree	1
601	1	d95cbb40-a326-455a-835c-df602dd99b92	Missing	Christianity	Secondary completed	secondary or higher	1	Married	Ever married	1	Trader	3000	1	1	less than three	2	2	1	Health centre	Health facility	No	Yes	poor	5	1	9	4	Yes	MUROKO	23	ISOLO	Yes	Agree	2	Disagree	0	2	uncertain	1	4	Agree	4	Agree	1	Agree	1	4	Disagree	1
710	1	7e70a81f-b3f1-497a-957a-aa73f9325a95	Missing	Islam	Secondary completed	secondary or higher	1	Married	Ever married	1	Artisan	7000	1	1	less than three	2	2	1	Health centre	Health facility	No	Yes	good	5	2	9	6	Yes	IFELODUN	12	ODO IJU	Yes	Agree	2	Disagree	0	2	uncertain	1	3	Agree	3	Agree	1	Agree	1	3	Disagree	1
346	1	925f1468-fa94-402e-8f0e-229b2663126d	Missing	Christianity	Secondary completed	secondary or higher	1	Married	Ever married	1	Artisan	9000	1	1	less than three	2	2	1	Health centre	Health facility	Yes	Yes	good	5	2	9	6	Yes	IFEWARA 2	30	ABA OJO	Yes	Agree	2	Agree	0	2	uncertain	1	3	Agree	3	Agree	1	Agree	1	3	Disagree	1
278	1	bec87806-b219-414f-a4c1-a2ef15219d64	Missing	Islam	Secondary completed	secondary or higher	1	Married	Ever married	1	others	6000	1	1	less than three	2	2	1	Health centre	Health facility	Yes	Yes	good	5	2	9	6	Yes	ITAGUNMODI	14	OWENA	Yes	Agree	3	Uncertain	1	3	Agree	1	3	Agree	3	Agree	1	Agree	1	3	Disagree	1
608	1	cfdec0f5-5fe7-4d63-99dc-a346ea1011d5	Missing	Christianity	Primary completed	None or primarycompleted	1	Single	Never married	0	Unemployed	2000	1	1	less than three	1	0	0	Home	Non health facility	No	Yes	poor	4	1	9	6	Yes	IFEWARA 2	27	ILODE OKE	Yes	Agree	3	Disagree	1	3	Agree	1	3	Agree	3	Agree	1	Agree	1	3	Disagree	1
594	1	c255501a-bcf5-4dea-b979-d57a5342f302	Missing	Islam	Primary completed	None or primarycompleted	1	Single	Never married	0	Artisan	3000	1	2	less than three	2	0	0	TBA	Non health facility	No	Yes	poor	5	2	9	6	No	MUROKO	23	ISOLO	Yes	Agree	1	Disagree	0	1	Disagree	1	3	Agree	3	Agree	1	Agree	1	3	Disagree	1
627	1	464e6991-62d4-4eac-8ec9-23615e368fd9	Missing	Christianity	Primary completed	None or primarycompleted	1	Divorced	Ever married	1	Artisan	5000	1	1	less than three	2	0	0	Private Clinic	Health facility	Yes	Yes	good	5	2	9	6	Yes	OSU 1	3	AMOJI	Yes	Agree	2	Disagree	0	2	uncertain	1	3	Agree	4	Agree	1	Agree	1	4	Disagree	1
368	1	986eb1d9-7164-4de7-affa-b0630871e765	Missing	Christianity	Secondary completed	secondary or higher	1	Married	Ever married	1	Artisan	4000	1	1	less than three	2	0	0	Home	Non health facility	Yes	Yes	good	5	2	9	6	No	IFEWARA 2	27	ILODE OKE	Yes	Agree	3	Disagree	1	3	Agree	1	4	Agree	4	Agree	1	Agree	1	4	Disagree	1
512	1	977cae4d-d875-4c95-aa25-a4c5a9861448	Missing	Christianity	Secondary completed	secondary or higher	1	Married	Ever married	1	Artisan	8000	1	1	less than three	2	2	1	Private Clinic	Health facility	Yes	Yes	good	6	1	12	3	Yes	OKE IBODE	19	OKE AGO	Yes	Agree	2	Disagree	0	2	uncertain	1	4	Agree	4	Agree	1	Agree	1	4	Disagree	1
102	1	c493ea9a-2699-4b78-b077-93e17f1fe02f	Missing	Christianity	Secondary completed	secondary or higher	1	Married	Ever married	1	Artisan	2000	1	1	less than three	2	1	1	Health centre	Health facility	Yes	Yes	good	6	1	9	1	Yes	OSU 3	6	OKEOMI	Yes	Agree	2	Disagree	0	2	uncertain	1	4	Agree	4	Agree	1	Agree	1	4	Disagree	1
348	1	1a11963f-a5da-4cfc-98fe-982edef9ae9f	Missing	Islam	Primary completed	None or primarycompleted	1	Married	Ever married	2	Trader	7000	1	1	less than three	2	2	1	Health centre	Health facility	Yes	Yes	good	1	2	9	6	Yes	IFEWARA 1	26	BOWAJI	Yes	Agree	1	Disagree	0	1	Disagree	1	3	Agree	2	uncertain	0	Uncertain	0	2	uncertain	0
230	1	b47d52a2-4b6c-4dc5-a77f-bef43bc5e983	Missing	Christianity	Primary completed	None or primarycompleted	1	Married	Ever married	1	others	6000	1	1	less than three	2	2	1	Mission Home	Non health facility	Yes	Yes	good	5	2	9	6	No	MUROKO	23	ISOLO	Yes	Agree	2	Disagree	0	2	uncertain	1	3	Agree	3	Agree	1	Agree	1	4	Disagree	1
526	1	6f3082ba-8700-407f-a80b-5963e88ead70	Missing	Islam	Primary completed	None or primarycompleted	1	Single	Never married	1	Artisan	5000	1	1	less than three	2	2	1	Health centre	Health facility	Yes	Yes	good	5	2	9	8	No	OKE IBODE	19	OKE AGO	Yes	Agree	2	Disagree	0	2	uncertain	1	4	Agree	3	Agree	1	Agree	1	4	Disagree	1
112	1	dd45a170-b29a-4b28-a922-d0f9deb516c5	Missing	Islam	Primary completed	None or primarycompleted	3	Married	Ever married	1	Trader	3000	1	3	Greater	2	2	1	Health centre	Health facility	Yes	Yes	good	5	2	9	4	Yes	OKE IBODE	18	AKAGBA	Yes	Agree	3	Disagree	1	3	Agree	1	4	Agree	4	Agree	1	Agree	1	4	Disagree	1
3	1	9dac5666-58f5-4fce-b82e-65e2fddd7191	Missing	Christianity	Secondary completed	secondary or higher	2	Married	Ever married	1	Artisan	5000	1	2	less than three	2	2	1	Private Clinic	Health facility	No	Yes	good	5	2	9	6	Yes	IFELODUN	12	ODO IJU	Yes	Agree	3	Disagree	1	3	Agree	1	4	Agree	4	Agree	1	Disagree	0	0	Agree	0
425	1	c9dd557f-e026-4dea-a815-66cdcd21871f	Missing	Christianity	Secondary completed	secondary or higher	2	Married	Ever married	1	Farmer	6000	1	2	less than three	2	1	1	Health centre	Health facility	Yes	Yes	good	5	2	9	6	Yes	ISAOBI	21	ABA AJANI	Yes	Agree	3	Disagree	1	3	Agree	1	4	Agree	4	Agree	1	Agree	1	4	Disagree	1
740	1	1a99f0d2-2274-4f8e-87fa-5609a0db1a2f	Missing	Christianity	Secondary completed	secondary or higher	1	Married	Ever married	1	Artisan	8000	1	1	less than three	2	2	1	Mission Home	Non health facility	Yes	Yes	good	5	2	9	6	Yes	OSU 3	8	BOLORUNDURO	Yes	Agree	3	Disagree	1	3	Agree	1	4	Agree	3	Agree	1	Agree	1	4	Disagree	1
66	1	43cac50b-fe64-4713-a2aa-a0c97902bea0	Missing	Christianity	Secondary completed	secondary or higher	3	Married	Ever married	1	Artisan	7000	1	3	Greater	2	2	1	Mission Home	Non health facility	Yes	Yes	good	0	2	9	6	Yes	OSU 3	8	BOLORUNDURO	Yes	Agree	3	Disagree	1	3	Agree	1	4	Agree	4	Agree	1	Agree	1	3	Disagree	1
111	1	0aa558d7-68ad-4292-a42c-c393afcd823c	Missing	Islam	Primary completed	None or primarycompleted	2	Married	Ever married	1	Trader	13000	2	2	less than three	2	2	1	Health centre	Health facility	Yes	Yes	good	5	2	9	4	Yes	OSU 2	4	ILUBA	Yes	Agree	3	Disagree	1	3	Agree	1	4	Agree	4	Agree	1	Agree	1	4	Disagree	1
520	1	452d21b8-9d19-4634-8159-9ad6c384ec24	Missing	Islam	Post secondary	secondary or higher	2	Married	Ever married	2	Artisan	5000	1	2	less than three	1	0	0	Home	Non health facility	No	Yes	good	5	2	9	6	No	OKE IBODE	19	OKE AGO	Yes	Agree	3	Agree	1	3	Agree	1	4	Agree	4	Agree	1	Agree	1	4	Disagree	1
704	1	de639f5d-5c9d-4d7f-83c3-cb59e31fedd4	Missing	Christianity	Secondary completed	secondary or higher	1	Married	Ever married	1	Artisan	10000	2	1	less than three	1	0	0	Home	Non health facility	Yes	Yes	good	5	2	9	6	Yes	OSU 2	4	ILUBA	Yes	Agree	3	Disagree	1	3	Agree	1	4	Agree	4	Agree	1	Agree	1	4	Disagree	1
564	1	85f5fb02-1930-404d-b438-1d6ec8f6340e	Missing	Christianity	Secondary completed	secondary or higher	2	Married	Ever married	1	Farmer	6000	1	1	less than three	2	1	1	Health centre	Health facility	Yes	Yes	good	5	1	10	6	Yes	OKE IBODE	17	IGBOGI	Yes	Agree	3	Disagree	1	3	Agree	1	4	Agree	1	Disagree	0	Agree	1	4	Disagree	1
705	1	6458b64d-d5a1-4b5f-88e0-5cd1d0e6b8a1	Missing	Christianity	Post secondary	secondary or higher	1	Married	Ever married	1	Artisan	8000	1	1	less than three	2	2	1	Tertiary hospital	Health facility	Yes	Yes	poor	5	2	9	6	No	OSU 3	8	BOLORUNDURO	Yes	Agree	2	Disagree	0	2	uncertain	1	3	Agree	3	Agree	1	Agree	1	3	Disagree	1
109	1	f00448de-6142-4f41-a629-fe9660049c19	Missing	Christianity	Secondary completed	secondary or higher	2	Married	Ever married	1	Trader	5000	1	1	less than three	2	2	1	Mission Home	Non health facility	Yes	Yes	good	5	2	9	12	Yes	OKE IBODE	17	IGBOGI	Yes	Agree	3	Disagree	1	3	Agree	1	4	Agree	4	Agree	1	Agree	1	4	Disagree	1
365	1	2164aaf2-95c0-4a54-be0b-8fa1d151b942	Missing	Islam	Secondary completed	secondary or higher	1	Married	Ever married	1	Artisan	9000	1	1	less than three	2	1	1	Mission Home	Non health facility	Yes	Yes	good	4	2	9	6	Yes	OSU 1	2	FADUGBA	Yes	Agree	3	Disagree	1	3	Agree	1	4	Agree	0	Disagree	0	Agree	1	4	Disagree	1
680	1	06e45559-fdcd-4d6e-90b4-8bde8431b7e3	Missing	Christianity	Secondary completed	secondary or higher	1	Married	Ever married	1	Trader	6000	1	1	less than three	2	2	1	Mission Home	Non health facility	Yes	Yes	good	5	2	9	6	Yes	OSU 3	7	OGIDIGBASA	Yes	Agree	3	Uncertain	1	3	Agree	1	3	Agree	4	Agree	1	Agree	1	4	Disagree	1
682	1	d0e65fe9-4a9d-47e8-b628-c5187b22d1d2	Missing	Christianity	Secondary completed	secondary or higher	1	Married	Ever married	1	Artisan	6000	1	1	less than three	2	2	1	Mission Home	Non health facility	Yes	Yes	good	5	2	9	6	Yes	OSU 3	7	OGIDIGBASA	Yes	Agree	3	Uncertain	1	3	Agree	1	4	Agree	3	Agree	1	Agree	1	4	Disagree	1
572	1	3724e24c-8fd2-479b-997c-a267903acb64	Missing	Christianity	Post secondary	secondary or higher	1	Married	Ever married	1	Trader	13000	2	1	less than three	2	1	1	Health centre	Health facility	Yes	Yes	good	5	2	9	6	No	MUROKO	24	IMOLA	Yes	Agree	3	Disagree	1	3	Agree	1	3	Agree	3	Agree	1	Agree	1	3	Disagree	1
317	1	22721d44-7741-4413-a471-f1ee0eb8714b	Missing	Christianity	Secondary completed	secondary or higher	1	Married	Ever married	3	Artisan	10000	2	1	less than three	2	2	1	Private Clinic	Health facility	Yes	Yes	good	5	2	9	1	No	IFEWARA 2	30	ABA OJO	Yes	Agree	1	Uncertain	0	1	Disagree	1	3	Agree	2	uncertain	0	Agree	1	3	Disagree	1
110	1	35f72d07-730f-420f-aadb-14fd0aeee14d	Missing	Christianity	Secondary completed	secondary or higher	2	Married	Ever married	1	Trader	23000	2	2	less than three	2	2	1	Health centre	Health facility	Yes	Yes	good	5	2	9	12	Yes	OSU 1	1	OBALUFON	Yes	Agree	3	Disagree	1	3	Agree	1	4	Agree	4	Agree	1	Agree	1	4	Disagree	1
128	1	144d613c-aace-4f79-a458-1cf0aaf555ad	Missing	Christianity	Secondary completed	secondary or higher	1	Married	Ever married	1	Artisan	10000	2	1	less than three	2	2	1	General hospital	Health facility	Yes	Yes	good	5	2	9	6	Yes	OSU 2	4	ILUBA	Yes	Agree	3	Disagree	1	3	Agree	1	4	Agree	4	Agree	1	Agree	1	4	Disagree	1
64	1	11323036-d9af-4644-a375-322e8c29b6fc	Missing	Christianity	Primary completed	None or primarycompleted	2	Married	Ever married	4	Farmer	4000	1	2	less than three	2	2	1	Mission Home	Non health facility	Yes	Yes	good	3	1	9	4	Yes	OSU 3	6	OKEOMI	Yes	Agree	2	Disagree	0	2	uncertain	1	4	Agree	4	Agree	1	Agree	1	3	Disagree	1
288	1	f76f755a-675f-4ade-8bf0-31df22d73bdc	Missing	Christianity	Secondary completed	secondary or higher	1	Married	Ever married	1	others	12000	2	1	less than three	2	2	1	Health centre	Health facility	Yes	Yes	good	5	1	9	3	No	ITAGUNMODI	15	ITAGUN	Yes	Agree	3	Disagree	1	3	Agree	1	4	Agree	4	Agree	1	Agree	1	4	Disagree	1
637	1	700de0f9-471e-4946-a76a-d22c888b2f3c	Missing	Christianity	Post secondary	secondary or higher	1	Married	Ever married	1	civil servant	3000	1	1	less than three	2	3	1	General hospital	Health facility	Yes	Yes	good	6	2	9	6	Yes	OSU 1	3	AMOJI	Yes	Agree	3	Disagree	1	3	Agree	1	4	Agree	4	Agree	1	Agree	1	4	Disagree	1
419	1	e16b761f-65c3-4a14-a6d4-ce3565a7cea1	Missing	Christianity	Primary completed	None or primarycompleted	2	Married	Ever married	1	Trader	2000	1	2	less than three	2	2	1	Health centre	Health facility	Yes	Yes	poor	5	2	9	6	Yes	IFELODUN	11	IJESA	Yes	Agree	3	Disagree	1	3	Agree	1	4	Agree	4	Agree	1	Agree	1	4	Disagree	1
326	1	4a689831-9740-42ac-b942-4ab63b873cde	Missing	Islam	Primary completed	None or primarycompleted	1	Divorced	Ever married	1	Unemployed	6000	1	1	less than three	2	2	1	Health centre	Health facility	Yes	Yes	good	5	2	9	6	Yes	IFEWARA 1	26	BOWAJI	Yes	Agree	2	Disagree	0	2	uncertain	1	3	Agree	3	Agree	1	Agree	1	4	Disagree	1
731	1	d585e3e4-c62d-48fb-be2e-33df1e40091e	Missing	Christianity	Secondary completed	secondary or higher	1	Married	Ever married	1	Artisan	3000	1	1	less than three	2	2	1	Private Clinic	Health facility	Yes	Yes	poor	5	2	9	6	Yes	IFELODUN	11	IJESA	Yes	Agree	2	Disagree	0	2	uncertain	1	4	Agree	4	Agree	1	Agree	1	3	Disagree	1
372	1	0b2a33aa-3e15-490f-8b43-ab0b23f31bab	Missing	Islam	Secondary completed	secondary or higher	3	Married	Ever married	1	Trader	9000	1	3	Greater	2	2	1	Health centre	Health facility	Yes	Yes	good	5	2	9	6	Yes	IFEWARA 2	28	AGBEDE	Yes	Agree	2	Disagree	0	2	uncertain	1	4	Agree	4	Agree	1	Agree	1	4	Disagree	1
277	1	91c579ac-6e7e-4360-b93c-0bb58e70a823	Missing	Christianity	Secondary completed	secondary or higher	1	Married	Ever married	1	others	6000	1	1	less than three	2	2	1	Health centre	Health facility	Yes	Yes	good	5	2	9	6	Yes	ITAGUNMODI	14	OWENA	Yes	Agree	3	Disagree	1	3	Agree	1	4	Agree	4	Agree	1	Agree	1	3	Disagree	1
715	1	3ebfde9f-e9f6-48d6-b8cc-97e50f598d09	Missing	Islam	Secondary completed	secondary or higher	1	Married	Ever married	1	Artisan	5000	1	1	less than three	2	2	1	Health centre	Health facility	Yes	Yes	good	5	2	9	6	Yes	OKE IBODE	17	IGBOGI	Yes	Agree	3	Disagree	1	3	Agree	1	4	Agree	4	Agree	1	Agree	1	3	Disagree	1
397	1	7211fe42-73e5-4961-b927-8542cca05887	Missing	Islam	Primary completed	None or primarycompleted	1	Married	Ever married	1	Trader	15000	2	1	less than three	2	2	1	Health centre	Health facility	Yes	Yes	good	5	2	9	6	Yes	IFEWARA 2	30	ABA OJO	Yes	Agree	3	Agree	1	3	Agree	1	3	Agree	3	Agree	1	Uncertain	0	3	Disagree	1
518	1	3b88f520-4504-48c9-af7b-26bcdefd860e	Missing	Christianity	Primary completed	None or primarycompleted	2	Married	Ever married	2	Farmer	10000	2	2	less than three	2	2	1	Home	Non health facility	No	Yes	good	5	2	9	12	No	OKE IBODE	19	OKE AGO	Yes	Agree	2	Disagree	0	2	uncertain	1	3	Agree	4	Agree	1	Uncertain	0	4	Disagree	1
385	1	ca0ab7e3-f970-4bec-9895-085bdcdcf374	Missing	Christianity	Secondary completed	secondary or higher	1	Married	Ever married	1	Trader	10000	2	1	less than three	2	2	1	Health centre	Health facility	Yes	Yes	good	5	2	9	6	Yes	IFEWARA 2	28	AGBEDE	Yes	Agree	2	Agree	0	2	uncertain	1	3	Agree	4	Agree	1	Agree	1	4	Disagree	1
523	1	99dec2f2-d08a-4079-b9fa-527ae3575893	Missing	Christianity	Secondary completed	secondary or higher	2	Married	Ever married	1	Artisan	14000	2	2	less than three	2	2	1	General hospital	Health facility	No	Yes	good	5	2	9	6	Yes	OKE IBODE	20	ABEBEYUN	Yes	Agree	3	Disagree	1	3	Agree	1	4	Agree	3	Agree	1	Agree	1	4	Disagree	1
603	1	f3c2983a-edb4-4a7a-919c-7d61ccada1fc	Missing	Christianity	Primary completed	None or primarycompleted	1	Married	Ever married	1	Trader	2000	1	1	less than three	1	0	0	Mission Home	Non health facility	No	Yes	poor	2	1	7	6	No	MUROKO	23	ISOLO	No	Disagree	0	Agree	0	0	Disagree	0	2	Uncertain	2	uncertain	0	Uncertain	0	2	uncertain	0
519	1	947e006f-8d8e-4333-8d5d-e0c4cce34bef	Missing	Islam	Primary completed	None or primarycompleted	2	Married	Ever married	3	Trader	5000	1	2	less than three	1	0	0	Home	Non health facility	No	Yes	good	5	1	12	12	No	OKE IBODE	19	OKE AGO	Yes	Agree	3	Agree	1	3	Agree	1	3	Agree	3	Agree	1	Uncertain	0	3	Disagree	1
344	1	adab745c-703e-4e83-9e92-1bd24718ef42	Missing	Islam	Primary completed	None or primarycompleted	1	Single	Never married	0	others	5000	1	1	less than three	2	0	0	TBA	Non health facility	Yes	Yes	poor	4	1	10	7	No	IFEWARA 1	26	BOWAJI	Missing	Uncertain	1	Agree	0	1	Disagree	0	2	Uncertain	2	uncertain	0	Uncertain	0	2	uncertain	0
435	1	27d82fec-2810-4df1-8def-e6e5ee68b235	Missing	Christianity	Secondary completed	secondary or higher	1	Single	Never married	0	Trader	6000	1	1	less than three	1	0	0	Home	Non health facility	Yes	Yes	good	5	2	9	6	Yes	ISAOBI	21	ABA AJANI	Yes	Agree	3	Disagree	1	3	Agree	1	4	Agree	2	uncertain	0	Agree	1	4	Disagree	1
516	1	0c5041df-89f4-40a5-943f-171152f2f74f	Missing	Christianity	Primary completed	None or primarycompleted	3	Married	Ever married	3	Farmer	12000	2	3	Greater	2	1	1	Health centre	Health facility	Yes	Yes	poor	5	1	9	12	No	IFEWARA 2	29	AGBABIAKA	Yes	Agree	3	Disagree	1	3	Agree	1	3	Agree	3	Agree	1	Uncertain	0	3	Disagree	1
525	1	2a7e52bf-023d-4474-9c3b-032c90f7a103	Missing	Islam	Primary completed	None or primarycompleted	2	Married	Ever married	1	Trader	10000	2	2	less than three	2	2	1	Health centre	Health facility	Yes	Yes	good	6	1	9	4	Yes	OKE IBODE	19	OKE AGO	Yes	Agree	3	Disagree	1	3	Agree	1	4	Agree	3	Agree	1	Uncertain	0	4	Disagree	1
104	1	e45ce106-edd9-4593-8693-dce08dc17723	Missing	Christianity	Primary completed	None or primarycompleted	2	Married	Ever married	1	Artisan	6000	1	2	less than three	2	2	1	Health centre	Health facility	Yes	Yes	good	5	2	9	8	Yes	OKE IBODE	17	IGBOGI	Yes	Agree	3	Disagree	1	3	Agree	1	4	Agree	4	Agree	1	Agree	1	4	Disagree	1
297	1	d91aee4a-2af9-4240-83bc-d09e9729f78b	Missing	Christianity	Secondary completed	secondary or higher	1	Married	Ever married	1	Trader	5000	1	1	less than three	2	2	1	Home	Non health facility	Yes	Yes	good	5	2	9	5	Yes	IFEWARA 1	26	BOWAJI	Yes	Agree	3	Disagree	1	3	Agree	1	4	Agree	4	Agree	1	Agree	1	4	Disagree	1
353	1	adfaafc1-5be0-4fac-95a2-898ae64c903e	Missing	Christianity	Secondary completed	secondary or higher	2	Married	Ever married	1	Artisan	5000	1	2	less than three	2	2	1	Health centre	Health facility	Yes	Yes	good	5	2	9	6	No	IFEWARA 1	26	BOWAJI	Yes	Agree	3	Disagree	1	3	Agree	1	4	Agree	4	Agree	1	Agree	1	4	Disagree	1
689	1	3b9507e4-2cb5-467a-83cd-ab1d588b01c8	Missing	Islam	Secondary completed	secondary or higher	1	Married	Ever married	1	Artisan	7000	1	1	less than three	2	2	1	Health centre	Health facility	Yes	Yes	good	5	2	9	6	Yes	OKE IBODE	17	IGBOGI	Yes	Agree	2	Disagree	0	2	uncertain	1	3	Agree	4	Agree	1	Agree	1	3	Disagree	1
301	1	3e0511c2-fdff-4c6a-9ff9-f8919c2a67d9	Missing	Christianity	Secondary completed	secondary or higher	1	Married	Ever married	1	Artisan	4000	1	1	less than three	2	2	1	Home	Non health facility	Yes	Yes	good	5	2	9	4	Yes	OKE IBODE	18	AKAGBA	Yes	Agree	3	Disagree	1	3	Agree	1	4	Agree	4	Agree	1	Agree	1	4	Disagree	1
108	1	7da72868-b3dc-4b56-a0ee-a98e28580547	Missing	Christianity	Secondary completed	secondary or higher	2	Married	Ever married	1	Artisan	5000	1	2	less than three	2	2	1	Health centre	Health facility	Yes	Yes	good	5	2	9	4	Yes	OKE IBODE	17	IGBOGI	Yes	Agree	3	Disagree	1	3	Agree	1	4	Agree	4	Agree	1	Agree	1	4	Disagree	1
433	1	8da3e1d2-965d-4a90-a0ba-705c1a2f2622	Missing	Christianity	Post secondary	secondary or higher	1	Married	Ever married	1	civil servant	20000	2	1	less than three	2	2	1	General hospital	Health facility	Yes	Yes	good	5	2	9	6	Yes	ISAOBI	22	IKOTUN	Yes	Agree	3	Disagree	1	3	Agree	1	4	Agree	4	Agree	1	Agree	1	4	Disagree	1
389	1	9d9806b5-2ff8-47a4-987e-59f4743ba1de	Missing	Christianity	Secondary completed	secondary or higher	1	Married	Ever married	2	Trader	10000	2	1	less than three	2	2	1	Health centre	Health facility	Yes	Yes	good	5	2	9	6	Yes	IFEWARA 2	28	AGBEDE	Yes	Agree	3	Disagree	1	3	Agree	1	3	Agree	3	Agree	1	Uncertain	0	3	Disagree	1
453	1	3e9967fe-ce8e-46a2-8db7-f2a011a9c75f	Missing	Christianity	Secondary completed	secondary or higher	3	Single	Never married	0	Artisan	12000	2	3	Greater	2	2	1	Health centre	Health facility	Yes	Yes	good	5	2	9	1	Yes	ISAOBI	22	IKOTUN	Yes	Agree	3	Disagree	1	3	Agree	1	3	Agree	3	Agree	1	Agree	1	4	Disagree	1
612	1	57c3372c-e802-4ce0-a13f-535bbf11ee74	Missing	Christianity	Primary completed	None or primarycompleted	2	Married	Ever married	1	Trader	3000	1	2	less than three	1	0	0	TBA	Non health facility	No	Yes	poor	3	1	9	8	No	IFEWARA 2	27	ILODE OKE	No	Disagree	1	Agree	0	1	Disagree	1	3	Agree	3	Agree	1	Agree	1	4	Disagree	1
293	1	322a8b74-5882-4a2c-b20b-06267782cb04	Missing	Christianity	Secondary completed	secondary or higher	1	Married	Ever married	1	others	7000	1	1	less than three	1	0	0	Home	Non health facility	Yes	No	poor	4	1	6	6	No	ITAGUNMODI	15	ITAGUN	Yes	Agree	1	Disagree	0	1	Disagree	1	4	Agree	1	Disagree	0	Agree	1	4	Disagree	1
606	1	fca6e51b-3cd1-4002-9d88-bfc29146f1be	Missing	Christianity	Primary completed	None or primarycompleted	2	Married	Ever married	1	Trader	5000	1	2	less than three	1	0	0	Mission Home	Non health facility	No	Yes	good	5	2	9	6	Yes	MUROKO	23	ISOLO	No	Disagree	1	Uncertain	0	1	Disagree	1	3	Agree	3	Agree	1	Agree	1	3	Disagree	1
734	1	aaad4422-247c-42fb-a2ab-1a3cdaf6233c	Missing	Christianity	Post secondary	secondary or higher	1	Married	Ever married	1	Trader	10000	2	1	less than three	1	0	0	Private Clinic	Health facility	No	Yes	poor	5	2	9	6	No	OSU 3	8	BOLORUNDURO	Yes	Agree	2	Disagree	0	2	uncertain	1	4	Agree	4	Agree	1	Agree	1	3	Disagree	1
321	1	f84aff2d-cc4c-4fe4-bdf8-72dbd4e4b0f5	Missing	Christianity	Secondary completed	secondary or higher	1	Married	Ever married	1	civil servant	18000	2	1	less than three	1	0	0	Health centre	Health facility	Yes	Yes	good	5	2	9	6	Yes	OSU 1	1	OBALUFON	Yes	Agree	1	Disagree	0	1	Disagree	0	2	Uncertain	2	uncertain	0	Uncertain	0	2	uncertain	0
655	1	d1083116-9d9c-479b-8f68-e10fd7515a03	Missing	Islam	Secondary completed	secondary or higher	1	Married	Ever married	1	Unemployed	2000	1	1	less than three	2	2	1	Private Clinic	Health facility	Yes	Yes	good	4	1	7	6	Yes	OKE IBODE	18	AKAGBA	Yes	Agree	3	Agree	1	3	Agree	1	4	Agree	4	Agree	1	Agree	1	4	Disagree	1
547	1	9737c47a-afa2-4f16-a76b-d6e59e987b78	Missing	Christianity	Post secondary	secondary or higher	1	Married	Ever married	1	Unemployed	10000	2	1	less than three	2	3	1	Private Clinic	Health facility	Yes	No	poor	3	1	9	8	Yes	OKE IBODE	16	ILORO OKE	Yes	Agree	2	Disagree	0	2	uncertain	1	4	Agree	3	Agree	1	Agree	1	4	Disagree	1
718	1	ae548f27-9c70-4649-b897-bfeb28266f60	Missing	Christianity	Secondary completed	secondary or higher	1	Married	Ever married	2	Artisan	10000	2	1	less than three	2	3	1	Private Clinic	Health facility	Yes	Yes	poor	5	1	9	8	No	OKE IBODE	19	OKE AGO	Yes	Agree	2	Disagree	0	2	uncertain	1	4	Agree	3	Agree	1	Agree	1	3	Disagree	1
42	1	7c10af1b-096c-4d20-8791-7e483e9b9ff0	Missing	Islam	Secondary completed	secondary or higher	1	Married	Ever married	1	Artisan	10000	2	1	less than three	2	2	1	Health centre	Health facility	Yes	No	poor	5	1	9	6	No	OSU 3	8	BOLORUNDURO	No	Disagree	3	Agree	1	3	Agree	0	0	Disagree	1	Disagree	0	Agree	1	0	Agree	0
706	1	11f52e3e-4ee1-41dc-be14-4365bc8a1270	Missing	Christianity	Post secondary	secondary or higher	1	Married	Ever married	1	Artisan	5000	1	1	less than three	2	2	1	Health centre	Health facility	Yes	Yes	good	5	2	9	6	Yes	OSU 3	7	OGIDIGBASA	Yes	Agree	2	Disagree	0	2	uncertain	0	2	Uncertain	3	Agree	1	Agree	1	3	Disagree	1
25	1	bbb5ab04-328c-4a14-80c7-29c81285353d	Missing	Islam	Primary completed	None or primarycompleted	1	Married	Ever married	1	Trader	2000	1	1	less than three	2	2	1	Health centre	Health facility	Yes	Yes	good	5	2	9	6	Yes	IFELODUN	11	IJESA	Yes	Agree	3	Uncertain	1	3	Agree	1	4	Agree	4	Agree	1	Agree	1	3	Disagree	1
325	1	a5eac02f-5baf-48df-8a5a-59534c4ed720	Missing	Christianity	Secondary completed	secondary or higher	1	Married	Ever married	1	Trader	5000	1	1	less than three	2	2	1	General hospital	Health facility	Yes	Yes	good	5	2	9	6	Yes	IFEWARA 1	26	BOWAJI	Yes	Agree	3	Disagree	1	3	Agree	1	3	Agree	3	Agree	1	Uncertain	0	3	Disagree	1
304	1	201819dc-93a6-4c55-a609-9d85c3047eb0	Missing	Christianity	Secondary completed	secondary or higher	1	Married	Ever married	1	Trader	5000	1	1	less than three	2	2	1	Home	Non health facility	Yes	Yes	good	5	2	9	3	No	IFEWARA 1	26	BOWAJI	Yes	Agree	3	Disagree	1	3	Agree	1	4	Agree	4	Agree	1	Agree	1	4	Disagree	1
329	1	5506b7b7-20d3-4f5d-af9c-fba70d9358da	Missing	Islam	Secondary completed	secondary or higher	1	Married	Ever married	2	Trader	6000	1	1	less than three	2	2	1	Health centre	Health facility	Yes	Yes	good	5	2	9	6	Yes	IFEWARA 2	28	AGBEDE	Yes	Agree	2	Disagree	0	2	uncertain	1	4	Agree	4	Agree	1	Uncertain	0	4	Disagree	1
345	1	8df97c19-1f8e-4aff-8a10-8e69adfd2ebc	Missing	Christianity	Post secondary	secondary or higher	1	Single	Never married	0	Trader	10000	2	1	less than three	2	2	1	Private Clinic	Health facility	Yes	Yes	good	5	2	9	6	Yes	IFEWARA 2	30	ABA OJO	Yes	Agree	3	Disagree	1	3	Agree	1	4	Agree	4	Agree	1	Agree	1	4	Disagree	1
384	1	6b166d14-4da3-45bd-94ec-716c256f1a1c	Missing	Christianity	Secondary completed	secondary or higher	2	Married	Ever married	1	Trader	12500	2	2	less than three	2	2	1	Mission Home	Non health facility	Yes	Yes	good	5	2	9	6	Yes	IFELODUN	13	ASEPE	Yes	Agree	3	Disagree	1	3	Agree	1	3	Agree	3	Agree	1	Uncertain	0	3	Disagree	1
70	1	874dcc48-2e87-4fa0-ae8c-235b6db201e9	Missing	Christianity	Secondary completed	secondary or higher	2	Married	Ever married	1	Trader	20000	2	1	less than three	2	2	1	Private Clinic	Health facility	Yes	Yes	good	5	2	9	4	Yes	OSU 2	5	KAJOLA	Yes	Agree	3	Disagree	1	3	Agree	1	4	Agree	4	Agree	1	Agree	1	3	Disagree	1
595	1	04d35e11-5294-4eca-ab95-283222243f91	Missing	Christianity	Primary completed	None or primarycompleted	3	Widowed	Ever married	2	Trader	5000	1	3	Greater	1	0	0	TBA	Non health facility	No	Yes	poor	5	1	9	4	No	MUROKO	23	ISOLO	No	Disagree	1	Agree	0	1	Disagree	0	2	Uncertain	2	uncertain	0	Uncertain	0	2	uncertain	0
54	1	ee662cf4-3d59-4dff-87b2-5114189303cc	Missing	Islam	Primary completed	None or primarycompleted	1	Married	Ever married	1	Farmer	8000	1	1	less than three	1	0	0	Mission Home	Non health facility	Yes	Yes	good	5	2	9	6	Yes	IFELODUN	12	ODO IJU	Yes	Agree	3	Disagree	1	3	Agree	1	4	Agree	0	Disagree	0	Agree	1	4	Disagree	1
500	1	70cb9f28-9615-4fc5-af6b-0ff8247806cc	Missing	Christianity	Secondary completed	secondary or higher	2	Married	Ever married	1	Artisan	8000	1	2	less than three	2	1	1	Private Clinic	Health facility	Yes	Yes	good	6	1	9	3	Yes	OKE IBODE	19	OKE AGO	Yes	Agree	2	Disagree	0	2	uncertain	1	4	Agree	4	Agree	1	Agree	1	4	Disagree	1
722	1	097e4691-4eae-402c-b293-3de5b4e2e8da	Missing	Christianity	Secondary completed	secondary or higher	1	Married	Ever married	1	others	1000	1	1	less than three	2	3	1	Health centre	Health facility	Yes	Yes	good	2	1	9	4	Yes	OSU 3	6	OKEOMI	Yes	Agree	3	Disagree	1	3	Agree	1	4	Agree	4	Agree	1	Agree	1	3	Disagree	1
550	1	0ec40a5d-283f-491b-9309-787f39d4d115	Missing	Christianity	Primary completed	None or primarycompleted	2	Married	Ever married	1	Trader	10000	2	1	less than three	2	2	1	Health centre	Health facility	Yes	Yes	good	4	1	9	8	No	OKE IBODE	16	ILORO OKE	Yes	Agree	2	Disagree	0	2	uncertain	1	3	Agree	3	Agree	1	Agree	1	4	Disagree	1
528	1	794becb3-27b2-4694-9def-ff5e949bbd09	Missing	Christianity	Primary completed	None or primarycompleted	2	Married	Ever married	2	Farmer	10000	2	2	less than three	2	2	1	Health centre	Health facility	No	Yes	good	8	1	9	12	No	OKE IBODE	19	OKE AGO	Yes	Agree	3	Disagree	1	3	Agree	1	4	Agree	3	Agree	1	Uncertain	0	4	Disagree	1
510	1	4da8fc86-3676-448d-9c9a-41b46897e762	Missing	Christianity	Secondary completed	secondary or higher	2	Married	Ever married	1	Artisan	12000	2	2	less than three	2	2	1	Health centre	Health facility	No	Yes	good	4	1	9	4	No	IFEWARA 2	29	AGBABIAKA	Yes	Agree	2	Uncertain	0	2	uncertain	1	4	Agree	3	Agree	1	Agree	1	4	Disagree	1
559	1	71e9824f-6b53-40d5-aff6-5f02a884e656	Missing	Christianity	Secondary completed	secondary or higher	2	Married	Ever married	1	Trader	12000	2	1	less than three	2	2	1	Private Clinic	Health facility	Yes	Yes	poor	5	1	9	6	Yes	OSU 1	2	FADUGBA	Yes	Agree	3	Disagree	1	3	Agree	1	4	Agree	4	Agree	1	Agree	1	4	Disagree	1
398	1	340052b6-0932-40e0-a51c-69e8c2532130	Missing	Christianity	Post secondary	secondary or higher	1	Married	Ever married	1	Unemployed	8000	1	1	less than three	2	2	1	Mission Home	Non health facility	Yes	Yes	good	5	2	9	6	Yes	IFEWARA 2	28	AGBEDE	Yes	Agree	2	Disagree	0	2	uncertain	1	3	Agree	3	Agree	1	Uncertain	0	3	Disagree	1
439	1	0684bc01-997f-4efd-97c4-dd9f3ed9e9a7	Missing	Christianity	Primary completed	None or primarycompleted	1	Married	Ever married	1	Trader	5000	1	1	less than three	2	2	1	Health centre	Health facility	Yes	Yes	good	5	2	9	6	Yes	ISAOBI	21	ABA AJANI	Yes	Agree	3	Disagree	1	3	Agree	1	4	Agree	4	Agree	1	Agree	1	4	Disagree	1
663	1	5ca3b3b1-62fe-4787-a39b-c3c9a4632dd3	Missing	Christianity	Secondary completed	secondary or higher	1	Married	Ever married	1	Artisan	5000	1	4	Greater	2	1	1	Home	Non health facility	Yes	Yes	good	3	2	9	6	Yes	MUROKO	23	ISOLO	Yes	Agree	3	Disagree	1	3	Agree	1	4	Agree	4	Agree	1	Agree	1	4	Disagree	1
408	1	7b3e6f4f-3cd6-4e33-a63e-2931f8a281c8	Missing	Christianity	Secondary completed	secondary or higher	2	Married	Ever married	1	Artisan	7500	1	2	less than three	2	2	1	Health centre	Health facility	Yes	Yes	good	5	2	9	6	Yes	IFELODUN	12	ODO IJU	Yes	Agree	3	Disagree	1	3	Agree	1	4	Agree	3	Agree	1	Agree	1	4	Disagree	1
327	1	7ea6ea9f-4c70-4e10-99cd-130b1880f634	Missing	Christianity	Secondary completed	secondary or higher	1	Married	Ever married	1	Trader	8000	1	1	less than three	2	2	1	Health centre	Health facility	Yes	Yes	good	5	2	9	6	Yes	IFEWARA 1	26	BOWAJI	Yes	Agree	2	Uncertain	0	2	uncertain	1	4	Agree	4	Agree	1	Agree	1	3	Disagree	1
10	1	28e39aec-de41-49b1-8c6a-179dff5bae33	Missing	Islam	Secondary completed	secondary or higher	2	Married	Ever married	1	Artisan	5000	1	2	less than three	2	2	1	Health centre	Health facility	Yes	Yes	good	5	2	9	6	Yes	IFEWARA 2	28	AGBEDE	Yes	Agree	3	Disagree	1	3	Agree	1	4	Agree	4	Agree	1	Agree	1	4	Disagree	1
445	1	36397b6d-c7c0-4cc8-8a21-415feeb86eb3	Missing	Christianity	Secondary completed	secondary or higher	1	Married	Ever married	1	Trader	3000	1	1	less than three	2	2	1	Health centre	Health facility	Yes	Yes	good	5	2	9	6	Yes	ISAOBI	21	ABA AJANI	Yes	Agree	3	Disagree	1	3	Agree	1	4	Agree	4	Agree	1	Agree	1	4	Disagree	1
424	1	85e6f386-61ba-42a0-8a1f-8b3c9d8ab314	Missing	Traditional Religion	Secondary completed	secondary or higher	3	Married	Ever married	1	Artisan	6000	1	3	Greater	2	2	1	Health centre	Health facility	Yes	Yes	good	5	2	9	6	Yes	ISAOBI	21	ABA AJANI	Yes	Agree	3	Disagree	1	3	Agree	1	4	Agree	4	Agree	1	Agree	1	4	Disagree	1
281	1	f6809a83-65fc-45eb-99b0-cbd7d525577b	Missing	Islam	Secondary completed	secondary or higher	2	Married	Ever married	1	Artisan	5000	1	2	less than three	2	2	1	Health centre	Health facility	Yes	Yes	good	5	2	9	6	No	ITAGUNMODI	14	OWENA	Yes	Agree	3	Disagree	1	3	Agree	1	3	Agree	3	Agree	1	Uncertain	0	2	uncertain	0
286	1	2a24adac-6dda-42ba-bc61-172eb8408497	Missing	Christianity	Secondary completed	secondary or higher	2	Married	Ever married	1	Trader	6000	1	2	less than three	2	2	1	Health centre	Health facility	Yes	Yes	good	5	2	9	4	No	ITAGUNMODI	14	OWENA	Yes	Agree	3	Disagree	1	3	Agree	1	4	Agree	4	Agree	1	Agree	1	4	Disagree	1
563	1	86d3a372-644a-4982-8f72-3cf933ff05e0	Missing	Islam	Secondary completed	secondary or higher	3	Married	Ever married	2	Trader	2000	1	2	less than three	2	2	1	Health centre	Health facility	Yes	Yes	good	5	2	9	6	Yes	OKE IBODE	18	AKAGBA	Yes	Agree	3	Disagree	1	3	Agree	1	4	Agree	4	Agree	1	Agree	1	4	Disagree	1
90	1	366e7b6c-0dd9-43f6-8d7d-0896979d9336	Missing	Christianity	Secondary completed	secondary or higher	2	Married	Ever married	1	Trader	5000	1	2	less than three	2	2	1	Tertiary hospital	Health facility	Yes	Yes	good	5	2	9	6	Yes	OSU 1	3	AMOJI	Yes	Agree	3	Disagree	1	3	Agree	1	4	Agree	4	Agree	1	Agree	1	4	Disagree	1
742	1	158fd968-9aae-4d4e-87c1-f6d5fcc1cd85	Missing	Christianity	Secondary completed	secondary or higher	2	Married	Ever married	1	Artisan	4000	1	1	less than three	2	2	1	Health centre	Health facility	Yes	Yes	good	5	2	9	6	Yes	OSU 3	6	OKEOMI	Yes	Agree	2	Disagree	0	2	uncertain	1	4	Agree	4	Agree	1	Agree	1	4	Disagree	1
748	1	4ef6b861-2f1b-4ebf-8b9e-b3c0881cec60	Missing	Islam	Secondary completed	secondary or higher	2	Married	Ever married	1	Artisan	8000	1	2	less than three	2	2	1	Health centre	Health facility	Yes	Yes	good	5	2	9	6	Yes	OSU 3	8	BOLORUNDURO	Yes	Agree	2	Disagree	0	2	uncertain	1	3	Agree	4	Agree	1	Agree	1	4	Disagree	1
380	1	27972f51-e33c-43e3-af7e-228d95761450	Missing	Islam	Post secondary	secondary or higher	1	Married	Ever married	1	Trader	10000	2	1	less than three	2	1	1	General hospital	Health facility	Yes	Yes	good	5	2	9	3	Yes	IFEWARA 2	29	AGBABIAKA	Yes	Agree	3	Disagree	1	3	Agree	1	4	Agree	4	Agree	1	Agree	1	4	Disagree	1
347	1	e814da72-19f8-403a-9f72-bc986fa91525	Missing	Christianity	Post secondary	secondary or higher	1	Married	Ever married	1	civil servant	12000	2	1	less than three	2	2	1	Private Clinic	Health facility	Yes	Yes	good	5	2	9	6	Yes	OSU 1	2	FADUGBA	Yes	Agree	2	Disagree	0	2	uncertain	1	4	Agree	4	Agree	1	Agree	1	4	Disagree	1
354	1	f1d89ceb-3de1-444b-b6dd-113f4a0d127d	Missing	Christianity	Post secondary	secondary or higher	2	Married	Ever married	1	Trader	16000	2	2	less than three	2	2	1	Home	Non health facility	Yes	Yes	good	5	2	9	6	Yes	OSU 1	1	OBALUFON	Yes	Agree	3	Disagree	1	3	Agree	1	4	Agree	4	Agree	1	Agree	1	4	Disagree	1
369	1	7628054e-8d76-4c1d-ab8b-028bdfa48c1c	Missing	Islam	Post secondary	secondary or higher	1	Married	Ever married	1	civil servant	40000	2	1	less than three	2	1	1	General hospital	Health facility	Yes	Yes	good	5	2	9	6	Yes	OSU 3	9	AJA ALERO	Yes	Agree	3	Disagree	1	3	Agree	1	4	Agree	4	Agree	1	Agree	1	4	Disagree	1
504	1	49bd7359-140a-4400-a374-314bb415258e	Missing	Christianity	Primary completed	None or primarycompleted	3	Married	Ever married	2	Trader	12000	2	3	Greater	2	2	1	Health centre	Health facility	Yes	Yes	good	5	2	9	8	No	IFEWARA 2	29	AGBABIAKA	Yes	Agree	2	Disagree	0	2	uncertain	1	3	Agree	4	Agree	1	Agree	1	4	Disagree	1
406	1	dd1cfc70-14d8-4ae8-a6c9-7fdc37c88fef	Missing	Christianity	Secondary completed	secondary or higher	2	Married	Ever married	1	others	12000	2	2	less than three	2	2	1	Health centre	Health facility	Yes	Yes	good	5	2	9	1	Yes	IFELODUN	11	IJESA	Yes	Agree	3	Disagree	1	3	Agree	1	4	Agree	4	Agree	1	Agree	1	4	Disagree	1
19	1	5945d046-af9f-4c97-a55c-fab03f23cc37	Missing	Christianity	Secondary completed	secondary or higher	1	Married	Ever married	1	Artisan	10000	2	1	less than three	2	1	1	Mission Home	Non health facility	Yes	Yes	good	5	2	9	6	Yes	IFEWARA 2	29	AGBABIAKA	Yes	Agree	3	Disagree	1	3	Agree	1	4	Agree	4	Agree	1	Agree	1	4	Disagree	1
31	1	a86816cb-7518-4f7f-a157-0161612ed23f	Missing	Islam	Secondary completed	secondary or higher	1	Married	Ever married	1	Trader	10000	2	1	less than three	2	2	1	Health centre	Health facility	Yes	Yes	good	5	2	9	3	Yes	IFEWARA 2	29	AGBABIAKA	Yes	Agree	3	Agree	1	3	Agree	1	4	Agree	4	Agree	1	Agree	1	4	Disagree	1
382	1	ac2374a8-278b-44e5-ba7a-4242462d7989	Missing	Christianity	Secondary completed	secondary or higher	3	Married	Ever married	1	Trader	16000	2	3	Greater	2	2	1	Private Clinic	Health facility	Yes	Yes	good	5	2	9	4	Yes	IFEWARA 2	30	ABA OJO	Yes	Agree	3	Disagree	1	3	Agree	1	4	Agree	4	Agree	1	Agree	1	4	Disagree	1
447	1	ca6f2f0f-7f99-4e17-9f11-82d0d7d7edfe	Missing	Christianity	Secondary completed	secondary or higher	1	Married	Ever married	1	Unemployed	10000	2	1	less than three	2	2	1	Health centre	Health facility	Yes	Yes	good	5	2	9	2	Yes	ISAOBI	22	IKOTUN	Yes	Agree	3	Disagree	1	3	Agree	1	4	Agree	4	Agree	1	Agree	1	4	Disagree	1
282	1	214072f6-00d6-4faf-80fb-0738da78b983	Missing	Christianity	Secondary completed	secondary or higher	3	Married	Ever married	1	Artisan	10000	2	2	less than three	2	2	1	Private Clinic	Health facility	Yes	No	good	5	2	9	6	No	ITAGUNMODI	15	ITAGUN	Yes	Agree	2	Agree	0	2	uncertain	1	3	Agree	2	uncertain	0	Agree	1	3	Disagree	1
335	1	e222cb53-8e83-4992-a201-33130340c490	Missing	Christianity	Secondary completed	secondary or higher	2	Married	Ever married	1	civil servant	10000	2	2	less than three	2	2	1	Health centre	Health facility	Yes	Yes	good	5	2	9	6	Yes	OSU 1	2	FADUGBA	Yes	Agree	2	Disagree	0	2	uncertain	1	4	Agree	4	Agree	1	Agree	1	3	Disagree	1
38	1	ae7dfece-78b7-4993-906a-d67a4db9e4c2	Missing	Christianity	Secondary completed	secondary or higher	1	Married	Ever married	1	Farmer	12000	2	1	less than three	2	2	1	Health centre	Health facility	Yes	Yes	good	5	2	9	6	Yes	OSU 3	8	BOLORUNDURO	Yes	Agree	3	Uncertain	1	3	Agree	1	4	Agree	4	Agree	1	Agree	1	4	Disagree	1
739	1	9cd97fa6-2045-4098-93b1-702748e07df3	Missing	Christianity	Secondary completed	secondary or higher	3	Married	Ever married	1	Artisan	16000	2	2	less than three	2	2	1	Health centre	Health facility	Yes	Yes	good	5	2	9	6	Yes	OSU 3	9	AJA ALERO	Yes	Agree	3	Disagree	1	3	Agree	1	3	Agree	4	Agree	1	Agree	1	4	Disagree	1
480	1	7932d401-6528-42ef-855d-8893e7aef9e6	Missing	Christianity	Primary completed	None or primarycompleted	3	Married	Ever married	2	Trader	2000	1	3	Greater	1	0	0	Mission Home	Non health facility	No	Yes	good	5	1	9	3	Yes	IBODI	10	IMORO	Yes	Agree	2	Disagree	0	2	uncertain	1	3	Agree	3	Agree	1	Agree	1	4	Disagree	1
573	1	c8080017-4442-43bf-945a-85855b384d9f	Missing	Christianity	Primary completed	None or primarycompleted	6	Married	Ever married	1	Trader	2000	1	6	Greater	1	0	0	Private Clinic	Health facility	Yes	Yes	poor	4	1	12	4	No	IBODI	10	IMORO	Yes	Agree	2	Disagree	0	2	uncertain	1	3	Agree	3	Agree	1	Agree	1	3	Disagree	1
413	1	20c62ebf-ec62-492f-a729-ed8dbb13cd50	Missing	Traditional Religion	Primary completed	None or primarycompleted	2	Married	Ever married	3	Farmer	4000	1	2	less than three	2	0	0	TBA	Non health facility	Yes	Yes	poor	6	1	8	4	No	IFELODUN	11	IJESA	No	Disagree	1	Agree	0	1	Disagree	1	4	Agree	3	Agree	1	Agree	1	4	Disagree	1
43	1	7a0ad023-78e6-4e2c-b2ff-93c5c93c8c07	Missing	Islam	Secondary completed	secondary or higher	2	Married	Ever married	1	Farmer	6000	1	2	less than three	2	2	1	Health centre	Health facility	Yes	No	poor	5	1	9	6	Yes	OSU 3	7	OGIDIGBASA	Yes	Agree	3	Disagree	1	3	Agree	1	4	Agree	4	Agree	1	Agree	1	4	Disagree	1
114	1	5e807a13-d7a7-4081-ac1d-0328bfaf1f34	Missing	Islam	Secondary completed	secondary or higher	2	Married	Ever married	1	Artisan	12500	2	2	less than three	2	2	1	Health centre	Health facility	Yes	Yes	poor	9	1	9	4	Yes	OSU 2	4	ILUBA	Yes	Agree	3	Disagree	1	3	Agree	1	4	Agree	4	Agree	1	Agree	1	4	Disagree	1
707	1	1a3c2f48-e81e-4f40-88af-a5c1a6cffbfc	Missing	Christianity	Secondary completed	secondary or higher	1	Married	Ever married	1	Trader	2000	1	1	less than three	2	2	1	Health centre	Health facility	No	Yes	poor	5	2	9	6	Yes	IFELODUN	11	IJESA	Yes	Agree	2	Disagree	0	2	uncertain	1	3	Agree	3	Agree	1	Agree	1	3	Disagree	1
405	1	3166c945-f405-4666-a5c0-b74f9d41a55a	Missing	Christianity	Post secondary	secondary or higher	1	Married	Ever married	1	others	18000	2	1	less than three	2	2	1	Health centre	Health facility	Yes	Yes	good	5	2	9	6	Yes	IFELODUN	13	ASEPE	Yes	Agree	3	Disagree	1	3	Agree	1	4	Agree	4	Agree	1	Agree	1	3	Disagree	1
41	1	de51acbf-5d21-4a6e-8c19-f126805bc763	Missing	Islam	Secondary completed	secondary or higher	2	Divorced	Ever married	2	Trader	20000	2	2	less than three	2	2	1	General hospital	Health facility	No	Yes	good	5	2	9	6	Yes	OSU 3	9	AJA ALERO	Yes	Agree	3	Uncertain	1	3	Agree	1	4	Agree	4	Agree	1	Agree	1	4	Disagree	1
13	1	3ba82188-4e5b-4146-86fd-bca85cfb94e4	Missing	Traditional Religion	None	None or primarycompleted	3	Married	Ever married	3	Unemployed	5000	1	3	Greater	1	0	0	Mission Home	Non health facility	Yes	Yes	poor	5	1	6	3	Yes	OKE IBODE	17	IGBOGI	No	Disagree	3	Agree	1	3	Agree	1	4	Agree	4	Agree	1	Agree	1	4	Disagree	1
721	1	bdc8a4c8-0ae8-4e56-b57b-10f05ff6f081	Missing	Christianity	Secondary completed	secondary or higher	3	Married	Ever married	2	Artisan	5000	1	3	Greater	1	0	0	Mission Home	Non health facility	Yes	Yes	good	3	1	9	2	No	OSU 3	7	OGIDIGBASA	Yes	Agree	2	Disagree	0	2	uncertain	1	3	Agree	3	Agree	1	Agree	1	3	Disagree	1
85	1	3e7d25f9-66ce-475b-a653-adce32bbcc3b	Missing	Islam	Secondary completed	secondary or higher	2	Married	Ever married	1	Trader	5000	1	1	less than three	2	2	1	Health centre	Health facility	Yes	Yes	good	5	1	9	7	Yes	OKE IBODE	17	IGBOGI	Yes	Agree	3	Disagree	1	3	Agree	1	4	Agree	4	Agree	1	Agree	1	4	Disagree	1
194	1	2802319e-1352-4c16-b3cc-aaae209538b3	Missing	Christianity	Secondary completed	secondary or higher	2	Married	Ever married	1	Trader	40000	2	2	less than three	2	2	1	Mission Home	Non health facility	Yes	Yes	good	6	1	9	5	No	MUROKO	24	IMOLA	No	Disagree	3	Disagree	1	3	Agree	1	4	Agree	4	Agree	1	Agree	1	4	Disagree	1
524	1	3e53c1b4-9e08-480b-86cd-fb1a79985222	Missing	Christianity	Secondary completed	secondary or higher	3	Married	Ever married	2	Trader	20000	2	3	Greater	2	1	1	Home	Non health facility	No	Yes	good	5	1	9	12	No	OKE IBODE	20	ABEBEYUN	Yes	Agree	3	Disagree	1	3	Agree	1	4	Agree	3	Agree	1	Agree	1	4	Disagree	1
269	1	0f921995-f6d7-446d-a7ce-0a3da65f5986	Missing	Islam	Post secondary	secondary or higher	1	Married	Ever married	1	others	6000	1	1	less than three	2	2	1	Health centre	Health facility	Yes	No	good	5	2	9	6	Yes	OKE IBODE	17	IGBOGI	Yes	Agree	3	Uncertain	1	3	Agree	1	3	Agree	3	Agree	1	Agree	1	3	Disagree	1
294	1	9a618218-ba78-4f18-8497-1175f24d76a8	Missing	Islam	Secondary completed	secondary or higher	2	Married	Ever married	1	Artisan	8000	1	2	less than three	2	2	1	Home	Non health facility	No	Yes	good	5	2	9	5	No	ISAOBI	22	IKOTUN	Yes	Agree	3	Disagree	1	3	Agree	1	4	Agree	4	Agree	1	Agree	1	4	Disagree	1
691	1	d5c872dc-68c2-4aba-81de-8ecbf760f9be	Missing	Islam	Secondary completed	secondary or higher	2	Married	Ever married	1	Trader	5000	1	2	less than three	2	1	1	Health centre	Health facility	Yes	Yes	good	5	2	9	6	Yes	OKE IBODE	17	IGBOGI	Yes	Agree	3	Disagree	1	3	Agree	1	4	Agree	4	Agree	1	Agree	1	3	Disagree	1
502	1	6b1d020c-7f12-407a-8d2a-4cfbe6c9f8fc	Missing	Christianity	Post secondary	secondary or higher	1	Married	Ever married	1	others	30000	2	1	less than three	2	3	1	Health centre	Health facility	Yes	Yes	good	5	2	9	6	Yes	ITAGUNMODI	15	ITAGUN	Yes	Agree	3	Disagree	1	3	Agree	1	4	Agree	4	Agree	1	Agree	1	4	Disagree	1
624	1	e9ccf464-8d4c-438a-be9f-8ff0b5c70279	Missing	Islam	Secondary completed	secondary or higher	2	Married	Ever married	2	Trader	15000	2	3	Greater	2	2	1	Health centre	Health facility	Yes	Yes	good	5	2	9	6	Yes	OSU 1	1	OBALUFON	Yes	Agree	3	Uncertain	1	3	Agree	1	4	Agree	4	Agree	1	Agree	1	4	Disagree	1
270	1	d24e1c90-265d-4eb0-8899-33d9ea6407db	Missing	Christianity	Post secondary	secondary or higher	2	Married	Ever married	1	Artisan	7000	1	2	less than three	2	2	1	Health centre	Health facility	Yes	Yes	poor	5	1	10	6	No	OKE IBODE	17	IGBOGI	Yes	Agree	3	Disagree	1	3	Agree	1	3	Agree	3	Agree	1	Uncertain	0	2	uncertain	0
443	1	881922fa-5a24-4011-a89f-a447618d0faa	Missing	Islam	Primary completed	None or primarycompleted	1	Married	Ever married	1	Trader	5000	1	1	less than three	2	2	1	General hospital	Health facility	Yes	Yes	poor	0	1	9	8	No	ISAOBI	21	ABA AJANI	Yes	Agree	0	Agree	0	0	Disagree	1	3	Agree	1	Disagree	0	Agree	1	4	Disagree	1
549	1	c5ea1a76-9946-45b1-9f63-bd7c68e1ec13	Missing	Christianity	Secondary completed	secondary or higher	1	Married	Ever married	1	Trader	5000	1	1	less than three	2	2	1	Health centre	Health facility	Yes	No	poor	8	1	9	10	Yes	IBODI	10	IMORO	Yes	Agree	3	Disagree	1	3	Agree	1	3	Agree	3	Agree	1	Agree	1	4	Disagree	1
401	1	d9391d32-ca53-4dd9-ae43-729498e0735c	Missing	Christianity	Post secondary	secondary or higher	2	Married	Ever married	1	civil servant	18000	2	2	less than three	2	2	1	Health centre	Health facility	Yes	Yes	good	4	1	9	9	Yes	IFELODUN	13	ASEPE	Yes	Agree	2	Disagree	0	2	uncertain	1	4	Agree	4	Agree	1	Agree	1	3	Disagree	1
456	1	b82fb77e-3c90-482e-b05f-b7695e5b4c2f	Missing	Christianity	Secondary completed	secondary or higher	3	Married	Ever married	1	Trader	15000	2	3	Greater	2	3	1	Home	Non health facility	No	Yes	good	4	1	9	1	Yes	ISAOBI	22	IKOTUN	Yes	Agree	3	Disagree	1	3	Agree	1	3	Agree	3	Agree	1	Agree	1	4	Disagree	1
123	1	dd9afef5-eff2-40a4-ba43-856dc0a2da45	Missing	Islam	Secondary completed	secondary or higher	2	Married	Ever married	2	Farmer	11000	2	2	less than three	2	1	1	Health centre	Health facility	Yes	Yes	good	4	1	12	40	Yes	OSU 2	4	ILUBA	Yes	Agree	3	Disagree	1	3	Agree	1	4	Agree	4	Agree	1	Agree	1	4	Disagree	1
482	1	a274dbea-3dd7-43ca-8728-17e2c11b6328	Missing	Christianity	Primary completed	None or primarycompleted	3	Married	Ever married	1	Unemployed	5000	1	3	Greater	2	2	1	Private Clinic	Health facility	Yes	Yes	good	5	2	9	1	Yes	IBODI	10	IMORO	Yes	Agree	2	Disagree	0	2	uncertain	1	4	Agree	4	Agree	1	Agree	1	4	Disagree	1
412	1	8c6b154c-6433-4cd4-b9cf-b03e94b270be	Missing	Christianity	Secondary completed	secondary or higher	3	Married	Ever married	2	Trader	3000	1	3	Greater	2	2	1	General hospital	Health facility	Yes	Yes	good	5	2	9	6	Yes	IFELODUN	11	IJESA	Yes	Agree	3	Disagree	1	3	Agree	1	4	Agree	4	Agree	1	Agree	1	4	Disagree	1
377	1	6cf465a7-200e-4b98-813f-11725d0f0dd1	Missing	Christianity	Secondary completed	secondary or higher	3	Married	Ever married	1	Artisan	6000	1	3	Greater	2	2	1	Health centre	Health facility	Yes	Yes	good	5	2	9	6	No	IFEWARA 2	28	AGBEDE	Yes	Agree	3	Disagree	1	3	Agree	1	4	Agree	4	Agree	1	Agree	1	4	Disagree	1
695	1	6fa8424c-b4b9-4673-85e8-2a790c21d149	Missing	Christianity	Secondary completed	secondary or higher	3	Married	Ever married	2	Unemployed	2000	1	3	Greater	2	2	1	Health centre	Health facility	Yes	Yes	good	5	2	9	6	Yes	OKE IBODE	18	AKAGBA	Yes	Agree	2	Disagree	0	2	uncertain	1	3	Agree	4	Agree	1	Agree	1	4	Disagree	1
716	1	018169dd-adae-43b7-9ecc-cf81d325bdb5	Missing	Christianity	Secondary completed	secondary or higher	1	Married	Ever married	1	Artisan	2000	1	1	less than three	2	2	1	Mission Home	Non health facility	No	Yes	good	5	2	9	6	Yes	OSU 3	6	OKEOMI	Yes	Agree	2	Disagree	0	2	uncertain	1	3	Agree	3	Agree	1	Agree	1	3	Disagree	1
23	1	dbe57642-5915-4894-a208-e738635b95af	Missing	Christianity	Post secondary	secondary or higher	2	Married	Ever married	1	civil servant	20000	2	1	less than three	2	2	1	Health centre	Health facility	Yes	Yes	good	5	2	9	6	Yes	IFELODUN	13	ASEPE	Yes	Agree	3	Disagree	1	3	Agree	1	4	Agree	4	Agree	1	Agree	1	4	Disagree	1
318	1	fc260e51-9971-43e1-9afb-183c8b2747cc	Missing	Christianity	Post secondary	secondary or higher	2	Married	Ever married	1	civil servant	24000	2	2	less than three	2	2	1	Health centre	Health facility	Yes	Yes	good	5	2	9	6	Yes	OSU 1	1	OBALUFON	Yes	Agree	2	Disagree	0	2	uncertain	1	4	Agree	4	Agree	1	Agree	1	3	Disagree	1
116	1	e362bc7a-444f-44fa-a63c-2d527cb617f1	Missing	Christianity	Post secondary	secondary or higher	2	Married	Ever married	1	civil servant	70000	2	2	less than three	2	2	1	Tertiary hospital	Health facility	Yes	Yes	good	5	2	9	6	Yes	OSU 2	5	KAJOLA	Yes	Agree	3	Disagree	1	3	Agree	1	4	Agree	4	Agree	1	Agree	1	4	Disagree	1
530	1	f5e00263-00a7-4f88-a83f-b3537a749ddd	Missing	Islam	Primary completed	None or primarycompleted	3	Married	Ever married	4	Farmer	15000	2	3	Greater	2	2	1	Health centre	Health facility	Yes	Yes	good	5	2	9	4	No	OKE IBODE	20	ABEBEYUN	Yes	Agree	3	Disagree	1	3	Agree	1	4	Agree	4	Agree	1	Agree	1	3	Disagree	1
449	1	07fda543-61a3-42bb-9036-cbf20e68f90b	Missing	Christianity	Secondary completed	secondary or higher	2	Married	Ever married	1	Trader	13000	2	2	less than three	2	2	1	Health centre	Health facility	Yes	Yes	good	5	2	9	6	Yes	ISAOBI	22	IKOTUN	Yes	Agree	3	Disagree	1	3	Agree	1	4	Agree	4	Agree	1	Agree	1	4	Disagree	1
565	1	b43c74b3-753a-4cf3-a415-c832b9520b4b	Missing	Christianity	Secondary completed	secondary or higher	2	Married	Ever married	1	Artisan	15000	2	2	less than three	2	2	1	Health centre	Health facility	Yes	Yes	good	5	2	9	6	Yes	OSU 2	5	KAJOLA	Yes	Agree	3	Disagree	1	3	Agree	1	4	Agree	1	Disagree	0	Agree	1	4	Disagree	1
36	1	477bcaad-18b8-439d-b9fa-cc3a7517621d	Missing	Christianity	Post secondary	secondary or higher	2	Married	Ever married	1	civil servant	16000	2	2	less than three	1	0	0	Mission Home	Non health facility	Yes	Yes	good	5	2	9	6	Yes	OSU 3	9	AJA ALERO	Yes	Agree	3	Disagree	1	3	Agree	1	4	Agree	4	Agree	1	Agree	1	4	Disagree	1
515	1	f32f05c6-f823-4912-8860-208c8c3c8389	Missing	Islam	Secondary completed	secondary or higher	4	Married	Ever married	2	Trader	15000	2	4	Greater	2	2	1	Health centre	Health facility	Yes	Yes	poor	5	1	9	3	Yes	OKE IBODE	20	ABEBEYUN	Yes	Agree	3	Disagree	1	3	Agree	1	4	Agree	4	Agree	1	Agree	1	4	Disagree	1
73	1	4e1cda59-0b88-4e25-887b-3072db95508e	Missing	Islam	Secondary completed	secondary or higher	3	Married	Ever married	2	Trader	12000	2	3	Greater	2	2	1	Private Clinic	Health facility	Yes	No	poor	9	1	9	4	Yes	OSU 3	8	BOLORUNDURO	Yes	Agree	3	Disagree	1	3	Agree	1	4	Agree	4	Agree	1	Agree	1	4	Disagree	1
363	1	2ccae434-7e87-4e17-84f1-42b5879b18bb	Missing	Islam	Post secondary	secondary or higher	3	Married	Ever married	1	Artisan	6000	1	3	Greater	2	2	1	Health centre	Health facility	Yes	Yes	good	5	2	9	5	No	IFEWARA 1	26	BOWAJI	Yes	Agree	3	Disagree	1	3	Agree	1	4	Agree	4	Agree	1	Agree	1	4	Disagree	1
299	1	45e726fe-b144-4cd6-a7a1-1d52fe920d12	Missing	Christianity	Post secondary	secondary or higher	3	Married	Ever married	1	Artisan	5000	1	3	Greater	2	2	1	Health centre	Health facility	Yes	Yes	good	5	2	9	5	No	OSU 1	3	AMOJI	Yes	Agree	3	Disagree	1	3	Agree	1	4	Agree	4	Agree	1	Agree	1	4	Disagree	1
392	1	a4a66361-bc90-4ed1-9c1f-6d4781732794	Missing	Christianity	Secondary completed	secondary or higher	2	Married	Ever married	1	Artisan	5000	1	2	less than three	2	2	1	Health centre	Health facility	Yes	Yes	good	5	2	9	6	Yes	IFEWARA 2	28	AGBEDE	Yes	Agree	3	Disagree	1	3	Agree	1	4	Agree	4	Agree	1	Agree	1	3	Disagree	1
331	1	5e21c303-c8bd-4464-baf7-a9cd0491097b	Missing	Christianity	Post secondary	secondary or higher	2	Married	Ever married	1	civil servant	15000	2	2	less than three	2	2	1	General hospital	Health facility	Yes	Yes	good	5	2	9	6	Yes	IFEWARA 2	30	ABA OJO	Yes	Agree	2	Disagree	0	2	uncertain	1	4	Agree	4	Agree	1	Uncertain	0	3	Disagree	1
349	1	a7ffb2e5-14b4-4d6a-b269-641e21bb0979	Missing	Christianity	Post secondary	secondary or higher	2	Married	Ever married	1	civil servant	15000	2	2	less than three	2	2	1	Health centre	Health facility	Yes	Yes	good	5	2	9	6	Yes	OSU 1	1	OBALUFON	Yes	Agree	3	Disagree	1	3	Agree	1	3	Agree	4	Agree	1	Agree	1	4	Disagree	1
371	1	c1acc6bc-23ab-40f7-bad4-71735bd2ad54	Missing	Christianity	Post secondary	secondary or higher	2	Married	Ever married	1	Trader	35000	2	2	less than three	2	2	1	Health centre	Health facility	Yes	Yes	good	5	2	9	6	Yes	OSU 3	9	AJA ALERO	Yes	Agree	1	Disagree	0	1	Disagree	1	3	Agree	3	Agree	1	Agree	1	3	Disagree	1
310	1	16d847f8-b096-4f82-86b2-3ae71c3cb4e5	Missing	Christianity	Primary completed	None or primarycompleted	6	Married	Ever married	1	Farmer	10000	2	6	Greater	2	1	1	Private Clinic	Health facility	Yes	Yes	good	5	2	9	5	Yes	OSU 1	2	FADUGBA	Yes	Agree	3	Disagree	1	3	Agree	1	4	Agree	4	Agree	1	Agree	1	4	Disagree	1
97	1	2bd01d83-05cb-4c42-8c3a-c7ab824965e8	Missing	Christianity	Primary completed	None or primarycompleted	3	Married	Ever married	1	Farmer	10000	2	3	Greater	2	2	1	Health centre	Health facility	Yes	Yes	good	5	2	9	6	Yes	OSU 3	8	BOLORUNDURO	Yes	Agree	3	Disagree	1	3	Agree	1	4	Agree	4	Agree	1	Agree	1	3	Disagree	1
403	1	3b06993d-358b-48dd-a82a-62b62358964c	Missing	Christianity	Secondary completed	secondary or higher	1	Divorced	Ever married	5	Trader	15000	2	1	less than three	2	2	1	General hospital	Health facility	Yes	Yes	good	5	2	9	6	Yes	IFELODUN	13	ASEPE	Yes	Agree	3	Disagree	1	3	Agree	1	4	Agree	4	Agree	1	Agree	1	3	Disagree	1
341	1	6b488ada-c08a-44ac-bc0d-4bf61ff17fff	Missing	Christianity	Secondary completed	secondary or higher	2	Married	Ever married	1	civil servant	20000	2	2	less than three	2	2	1	Health centre	Health facility	Yes	Yes	good	5	2	9	6	Yes	IFEWARA 2	27	ILODE OKE	Yes	Agree	3	Uncertain	1	3	Agree	1	4	Agree	4	Agree	1	Agree	1	4	Disagree	1
390	1	9eb17101-fd68-4f98-bf14-8ed3db6b3f1a	Missing	Islam	Secondary completed	secondary or higher	2	Married	Ever married	1	civil servant	20000	2	2	less than three	2	2	1	Health centre	Health facility	Yes	Yes	good	5	2	9	6	Yes	IFEWARA 2	30	ABA OJO	Yes	Agree	3	Disagree	1	3	Agree	1	4	Agree	4	Agree	1	Agree	1	4	Disagree	1
195	1	19fbcb7c-d7db-495a-9dae-77ab11448856	Missing	Christianity	Secondary completed	secondary or higher	3	Married	Ever married	2	Artisan	10000	2	3	Greater	1	0	0	Mission Home	Non health facility	Yes	Yes	good	5	2	9	6	No	OSU 1	2	FADUGBA	Yes	Agree	3	Disagree	1	3	Agree	1	4	Agree	4	Agree	1	Agree	1	4	Disagree	1
187	1	39f4ea2c-264b-4871-b3d9-828f9eb654b7	Missing	Christianity	Secondary completed	secondary or higher	2	Married	Ever married	1	Trader	7000	1	2	less than three	2	0	0	Mission Home	Non health facility	Yes	Yes	good	5	2	9	6	No	ITAGUNMODI	15	ITAGUN	Yes	Agree	2	Disagree	0	2	uncertain	1	4	Agree	4	Agree	1	Uncertain	0	4	Disagree	1
496	1	b2f1eaa9-ccf9-4f49-a589-83ff13d212ec	Missing	Christianity	None	None or primarycompleted	4	Married	Ever married	1	Farmer	4000	1	4	Greater	2	1	1	Health centre	Health facility	No	Yes	poor	6	1	10	9	No	OKE IBODE	19	OKE AGO	Yes	Agree	2	Disagree	0	2	uncertain	1	4	Agree	4	Agree	1	Agree	1	4	Disagree	1
35	1	33688cce-5b19-41b2-9fcd-ba49179c0796	Missing	Christianity	Post secondary	secondary or higher	3	Married	Ever married	2	Trader	9000	1	3	Greater	2	2	1	Health centre	Health facility	Yes	Yes	good	3	1	9	6	Yes	OSU 3	8	BOLORUNDURO	Yes	Agree	3	Uncertain	1	3	Agree	1	4	Agree	4	Agree	1	Agree	1	4	Disagree	1
540	1	70445118-7a2e-4527-9af9-80c20bb5ebd9	Missing	Traditional Religion	Primary completed	None or primarycompleted	3	Married	Ever married	1	Farmer	5000	1	3	Greater	2	2	1	Mission Home	Non health facility	No	Yes	poor	4	1	9	6	Yes	IBODI	10	IMORO	Yes	Agree	2	Disagree	0	2	uncertain	1	3	Agree	3	Agree	1	Agree	1	4	Disagree	1
76	1	56dd0ee2-962c-48be-93ea-ea1e4156cf0b	Missing	Islam	Secondary completed	secondary or higher	3	Married	Ever married	1	Farmer	6000	1	3	Greater	2	2	1	Health centre	Health facility	Yes	Yes	poor	6	1	9	1	Yes	OSU 1	3	AMOJI	Yes	Agree	2	Disagree	0	2	uncertain	1	4	Agree	4	Agree	1	Agree	1	3	Disagree	1
499	1	69a29f40-d52e-4040-9285-acb18561dc90	Missing	Christianity	Primary completed	None or primarycompleted	3	Married	Ever married	1	Trader	20000	2	3	Greater	2	1	1	Health centre	Health facility	Yes	Yes	poor	6	1	9	6	Yes	IFEWARA 2	27	ILODE OKE	Yes	Agree	3	Disagree	1	3	Agree	1	4	Agree	4	Agree	1	Agree	1	4	Disagree	1
506	1	7e5f36eb-fd65-40b2-a463-15fc47ce0855	Missing	Christianity	Primary completed	None or primarycompleted	2	Married	Ever married	1	Trader	16000	2	2	less than three	2	2	1	Health centre	Health facility	Yes	Yes	good	8	1	9	12	No	OKE IBODE	20	ABEBEYUN	Yes	Agree	2	Disagree	0	2	uncertain	1	4	Agree	2	uncertain	0	Agree	1	4	Disagree	1
527	1	05885ef4-9170-4c2f-9ba4-22c1b883e1b2	Missing	Islam	Primary completed	None or primarycompleted	4	Married	Ever married	2	Trader	10000	2	4	Greater	2	1	1	Home	Non health facility	No	Yes	good	6	1	9	4	Yes	OKE IBODE	19	OKE AGO	Yes	Agree	3	Disagree	1	3	Agree	1	4	Agree	3	Agree	1	Agree	1	4	Disagree	1
452	1	fc3ff086-930f-41fe-992c-ff7c12152f95	Missing	Christianity	Secondary completed	secondary or higher	2	Married	Ever married	1	Trader	16000	2	2	less than three	2	2	1	Health centre	Health facility	Yes	Yes	poor	5	1	9	2	Yes	ISAOBI	22	IKOTUN	Yes	Agree	3	Disagree	1	3	Agree	1	4	Agree	2	uncertain	0	Agree	1	4	Disagree	1
541	1	11aca00d-d8a4-40e0-b6a8-1006d4b67daa	Missing	Christianity	Secondary completed	secondary or higher	3	Married	Ever married	1	Trader	10000	2	3	Greater	2	2	1	Health centre	Health facility	No	Yes	poor	5	1	9	4	Yes	OKE IBODE	16	ILORO OKE	Yes	Agree	2	Disagree	0	2	uncertain	1	4	Agree	4	Agree	1	Agree	1	4	Disagree	1
517	1	191edc53-b70f-42c5-9b50-92936508e7ec	Missing	Islam	Secondary completed	secondary or higher	4	Married	Ever married	3	Artisan	10000	2	4	Greater	2	2	1	Health centre	Health facility	Yes	Yes	poor	5	1	9	12	No	OKE IBODE	19	OKE AGO	Yes	Agree	3	Disagree	1	3	Agree	1	3	Agree	3	Agree	1	Agree	1	3	Disagree	1
75	1	df66f5a0-2fcc-42b6-959b-422ce46c745d	Missing	Islam	Secondary completed	secondary or higher	3	Married	Ever married	1	Artisan	13000	2	3	Greater	2	2	1	Health centre	Health facility	Yes	Yes	poor	5	1	9	2	Yes	OSU 1	2	FADUGBA	Yes	Agree	3	Disagree	1	3	Agree	1	4	Agree	4	Agree	1	Agree	1	4	Disagree	1
470	1	7917abe7-45cc-403d-ad86-00ba74b3e66b	Missing	Islam	Secondary completed	secondary or higher	4	Married	Ever married	1	Trader	10000	2	4	Greater	2	2	1	Private Clinic	Health facility	No	Yes	poor	4	1	12	6	No	OSU 1	2	FADUGBA	Yes	Agree	2	Uncertain	0	2	uncertain	1	3	Agree	3	Agree	1	Agree	1	4	Disagree	1
74	1	ccf0307b-18e5-44da-b15c-ba4039dde8ed	Missing	Islam	Secondary completed	secondary or higher	2	Married	Ever married	2	Trader	20000	2	2	less than three	2	2	1	Home	Non health facility	Yes	Yes	good	6	1	9	2	Yes	OSU 3	9	AJA ALERO	Yes	Agree	3	Disagree	1	3	Agree	1	4	Agree	4	Agree	1	Agree	1	4	Disagree	1
379	1	f9b4dd9b-356d-4f9d-8d15-c7ebd26cbd81	Missing	Islam	Post secondary	secondary or higher	3	Married	Ever married	2	Trader	6000	1	3	Greater	2	2	1	Health centre	Health facility	Yes	Yes	good	5	2	9	4	Yes	IFEWARA 2	28	AGBEDE	Yes	Agree	3	Disagree	1	3	Agree	1	4	Agree	4	Agree	1	Agree	1	4	Disagree	1
360	1	99a047bd-d8a6-411c-9136-5745f1a7a5ba	Missing	Islam	Post secondary	secondary or higher	3	Married	Ever married	1	Trader	6000	1	3	Greater	2	2	1	Health centre	Health facility	Yes	Yes	good	5	2	9	6	Yes	OSU 1	3	AMOJI	Yes	Agree	3	Disagree	1	3	Agree	1	4	Agree	4	Agree	1	Agree	1	4	Disagree	1
14	1	41e57aba-dfe0-4c38-855c-cdfbbd4404cb	Missing	Christianity	Post secondary	secondary or higher	4	Married	Ever married	2	civil servant	5000	1	4	Greater	2	1	1	General hospital	Health facility	Yes	Yes	good	5	2	9	6	Yes	OSU 3	7	OGIDIGBASA	Yes	Agree	3	Disagree	1	3	Agree	1	4	Agree	4	Agree	1	Agree	1	4	Disagree	1
430	1	794e2bac-a3f8-44d9-9a4e-1b1c368477f8	Missing	Christianity	Primary completed	None or primarycompleted	2	Married	Ever married	1	others	4000	1	2	less than three	2	2	1	Private Clinic	Health facility	Yes	Yes	good	5	2	9	2	Yes	ISAOBI	21	ABA AJANI	Yes	Agree	3	Disagree	1	3	Agree	1	4	Agree	4	Agree	1	Agree	1	4	Disagree	1
431	1	1878548f-e996-4182-81ff-42beef0e1f40	Missing	Christianity	Primary completed	None or primarycompleted	2	Married	Ever married	1	Trader	6000	1	2	less than three	2	2	1	Home	Non health facility	Yes	Yes	good	5	2	9	6	Yes	ISAOBI	22	IKOTUN	Yes	Agree	3	Disagree	1	3	Agree	1	4	Agree	4	Agree	1	Agree	1	4	Disagree	1
272	1	08020649-3ff2-44ef-a597-7ba769635373	Missing	Islam	Primary completed	None or primarycompleted	2	Married	Ever married	2	Trader	2000	1	2	less than three	2	2	1	Health centre	Health facility	Yes	Yes	good	5	2	9	6	Yes	ISAOBI	21	ABA AJANI	Yes	Agree	3	Agree	1	3	Agree	1	3	Agree	3	Agree	1	Agree	1	3	Disagree	1
307	1	fff14b46-a49b-4a9c-b8ae-b48a5680eb56	Missing	Christianity	Primary completed	None or primarycompleted	2	Married	Ever married	1	Trader	4000	1	2	less than three	2	2	1	Private Clinic	Health facility	Yes	Yes	good	5	2	9	6	No	OKE IBODE	17	IGBOGI	Yes	Agree	3	Disagree	1	3	Agree	1	4	Agree	4	Agree	1	Agree	1	4	Disagree	1
415	1	db442f10-2fd5-43cd-b6a9-4d5538612364	Missing	Christianity	Secondary completed	secondary or higher	4	Married	Ever married	1	Trader	4000	1	4	Greater	2	2	1	Health centre	Health facility	Yes	Yes	poor	5	2	9	6	Yes	IFELODUN	12	ODO IJU	Yes	Agree	3	Disagree	1	3	Agree	1	4	Agree	2	uncertain	0	Uncertain	0	4	Disagree	1
295	1	09a50dfd-2dbb-4d3b-b904-896cc404447d	Missing	Christianity	Secondary completed	secondary or higher	3	Married	Ever married	1	Trader	6000	1	3	Greater	2	2	1	Health centre	Health facility	Yes	Yes	good	5	2	9	1	No	IFEWARA 1	26	BOWAJI	Yes	Agree	2	Disagree	0	2	uncertain	1	3	Agree	2	uncertain	0	Agree	1	4	Disagree	1
436	1	9e64fe8f-044c-4d3a-8fcc-7c18bee2b94d	Missing	Christianity	Secondary completed	secondary or higher	2	Married	Ever married	1	Trader	5000	1	2	less than three	2	2	1	Health centre	Health facility	Yes	Yes	good	5	2	9	6	Yes	ISAOBI	21	ABA AJANI	Yes	Agree	3	Disagree	1	3	Agree	1	4	Agree	4	Agree	1	Agree	1	4	Disagree	1
265	1	de815b1c-7605-4427-a121-e758d37bc1d3	Missing	Christianity	Secondary completed	secondary or higher	3	Married	Ever married	1	Trader	5000	1	3	Greater	2	1	1	Health centre	Health facility	Yes	No	poor	5	2	9	6	No	ISAOBI	21	ABA AJANI	Yes	Agree	2	Disagree	0	2	uncertain	1	3	Agree	3	Agree	1	Uncertain	0	2	uncertain	0
210	1	adc5f45c-08d8-40d7-a5fd-888b0e33fc61	Missing	Islam	Secondary completed	secondary or higher	3	Married	Ever married	2	Artisan	5000	1	3	Greater	2	2	1	Health centre	Health facility	Yes	Yes	good	5	2	9	6	No	MUROKO	23	ISOLO	Yes	Agree	3	Disagree	1	3	Agree	1	4	Agree	4	Agree	1	Agree	1	4	Disagree	1
261	1	538d76c3-b176-4e80-b725-271c2d2f7b8b	Missing	Christianity	Secondary completed	secondary or higher	2	Married	Ever married	1	Trader	7000	1	2	less than three	2	2	1	Health centre	Health facility	Yes	No	poor	5	2	9	6	No	OKE IBODE	17	IGBOGI	Yes	Agree	2	Uncertain	0	2	uncertain	1	3	Agree	3	Agree	1	Agree	1	3	Disagree	1
505	1	44b1e03e-9086-4fe3-a538-396e1c81644f	Missing	Islam	Post secondary	secondary or higher	1	Married	Ever married	1	civil servant	40000	2	1	less than three	2	2	1	General hospital	Health facility	No	Yes	good	5	2	9	6	Yes	OKE IBODE	20	ABEBEYUN	Yes	Agree	3	Uncertain	1	3	Agree	1	4	Agree	3	Agree	1	Agree	1	4	Disagree	1
410	1	78315e9d-e4ca-4b82-bf75-49b153b0523b	Missing	Christianity	Secondary completed	secondary or higher	2	Married	Ever married	1	Trader	13000	2	1	less than three	2	2	1	Health centre	Health facility	Yes	Yes	good	5	2	9	6	Yes	IFELODUN	13	ASEPE	Yes	Agree	3	Disagree	1	3	Agree	1	4	Agree	4	Agree	1	Agree	1	4	Disagree	1
411	1	89e61033-a0ea-4b67-b1d1-cad59163b9c7	Missing	Christianity	Secondary completed	secondary or higher	2	Married	Ever married	1	Trader	13000	2	2	less than three	2	1	1	Health centre	Health facility	Yes	Yes	good	5	2	9	6	Yes	IFELODUN	13	ASEPE	Yes	Agree	3	Disagree	1	3	Agree	1	4	Agree	4	Agree	1	Agree	1	4	Disagree	1
338	1	cea7f160-2e28-4f87-a2be-2ab5d5b86c6f	Missing	Christianity	Secondary completed	secondary or higher	2	Married	Ever married	1	Trader	12000	2	1	less than three	2	2	1	Health centre	Health facility	Yes	Yes	good	5	2	9	6	No	IFEWARA 1	26	BOWAJI	Yes	Agree	3	Uncertain	1	3	Agree	1	3	Agree	3	Agree	1	Agree	1	3	Disagree	1
444	1	71b79572-6412-4a4a-835e-4c25cddeaac0	Missing	Christianity	Secondary completed	secondary or higher	2	Married	Ever married	1	Trader	10000	2	2	less than three	2	2	1	Health centre	Health facility	Yes	Yes	good	5	2	9	6	Yes	ISAOBI	22	IKOTUN	Yes	Agree	3	Disagree	1	3	Agree	1	4	Agree	4	Agree	1	Agree	1	4	Disagree	1
211	1	95b59d94-91a7-4662-ba53-6c07b17097a1	Missing	Christianity	Secondary completed	secondary or higher	3	Married	Ever married	1	Artisan	12000	2	3	Greater	2	2	1	Health centre	Health facility	Yes	Yes	good	5	2	9	6	No	ITAGUNMODI	15	ITAGUN	Yes	Agree	3	Disagree	1	3	Agree	1	3	Agree	3	Agree	1	Agree	1	3	Disagree	1
558	1	9b6357b8-f82c-4efe-8495-881fa7d98597	Missing	Islam	Secondary completed	secondary or higher	2	Married	Ever married	2	Trader	20000	2	2	less than three	2	2	1	Health centre	Health facility	Yes	Yes	good	5	2	9	4	Yes	OSU 1	1	OBALUFON	Yes	Agree	3	Disagree	1	3	Agree	1	4	Agree	2	uncertain	0	Agree	1	4	Disagree	1
556	1	f9725c58-cacf-4f80-b8a3-caad3dcfb2c7	Missing	Christianity	Secondary completed	secondary or higher	2	Married	Ever married	1	Trader	12000	2	2	less than three	2	2	1	Health centre	Health facility	Yes	Yes	good	5	2	9	6	Yes	OSU 1	2	FADUGBA	Yes	Agree	3	Disagree	1	3	Agree	1	4	Agree	4	Agree	1	Agree	1	4	Disagree	1
65	1	f7ed444b-29ed-44d0-8931-72be49094d88	Missing	Christianity	Secondary completed	secondary or higher	2	Married	Ever married	1	Trader	20000	2	2	less than three	2	3	1	Mission Home	Non health facility	Yes	Yes	good	5	2	9	40	Yes	OSU 2	5	KAJOLA	Yes	Agree	3	Disagree	1	3	Agree	1	4	Agree	4	Agree	1	Agree	1	3	Disagree	1
717	1	2dd05a00-6b76-4ed1-b022-ecccf46b6064	Missing	Christianity	None	None or primarycompleted	8	Married	Ever married	1	Farmer	4000	1	7	Greater	1	0	0	Health centre	Health facility	Yes	Yes	good	3	1	9	4	No	OKE IBODE	19	OKE AGO	Yes	Agree	3	Disagree	1	3	Agree	1	4	Agree	4	Agree	1	Agree	1	4	Disagree	1
712	1	d3809ff5-35fe-4bed-ab54-a2ba6331178c	Missing	Christianity	Secondary completed	secondary or higher	2	Married	Ever married	1	others	6000	1	2	less than three	1	0	0	Mission Home	Non health facility	Yes	Yes	good	5	2	9	6	No	OSU 3	7	OGIDIGBASA	Yes	Agree	3	Uncertain	1	3	Agree	1	3	Agree	3	Agree	1	Agree	1	3	Disagree	1
553	1	dd5e9501-e6df-4b23-8f6e-a9b09ee2dbae	Missing	Christianity	Secondary completed	secondary or higher	2	Married	Ever married	1	Trader	10000	2	1	less than three	1	0	0	Home	Non health facility	Yes	Yes	poor	5	2	9	6	Yes	OSU 1	2	FADUGBA	Yes	Agree	2	Disagree	0	2	uncertain	1	4	Agree	2	uncertain	0	Agree	1	4	Disagree	1
694	1	97785508-a2b7-4431-be08-320b292530d1	Missing	Islam	Secondary completed	secondary or higher	3	Married	Ever married	2	Artisan	6000	1	3	Greater	2	1	1	Health centre	Health facility	Yes	Yes	good	5	2	9	6	Yes	OKE IBODE	17	IGBOGI	Yes	Agree	2	Disagree	0	2	uncertain	1	3	Agree	4	Agree	1	Agree	1	4	Disagree	1
324	1	1016993f-0378-4f24-8744-6abb034772e6	Missing	Christianity	Post secondary	secondary or higher	3	Married	Ever married	1	others	20000	2	3	Greater	2	2	1	General hospital	Health facility	Yes	Yes	good	5	2	9	6	Yes	IFEWARA 2	27	ILODE OKE	Yes	Agree	3	Disagree	1	3	Agree	1	4	Agree	4	Agree	1	Agree	1	3	Disagree	1
422	1	a9c2c4c5-7435-4726-8f41-068a3803eba7	Missing	Christianity	Primary completed	None or primarycompleted	1	Married	Ever married	1	Trader	2000	1	1	less than three	2	0	0	TBA	Non health facility	Yes	Yes	good	5	2	9	6	Yes	IFELODUN	11	IJESA	No	Disagree	3	Disagree	1	3	Agree	1	4	Agree	4	Agree	1	Agree	1	4	Disagree	1
166	1	768c8bb5-453f-4bff-93c6-f17d498a0ac4	Missing	Christianity	Secondary completed	secondary or higher	3	Married	Ever married	1	Trader	60000	2	3	Greater	2	2	1	Health centre	Health facility	Yes	Yes	poor	5	1	9	4	No	MUROKO	24	IMOLA	Yes	Agree	2	Disagree	0	2	uncertain	1	3	Agree	3	Agree	1	Uncertain	0	2	uncertain	0
678	1	b1487434-b683-4d08-9d62-41a7350e53e5	Missing	Christianity	None	None or primarycompleted	3	Married	Ever married	1	Farmer	5000	1	3	Greater	2	2	1	Mission Home	Non health facility	Yes	Yes	good	5	2	9	6	Yes	OSU 3	7	OGIDIGBASA	Yes	Agree	2	Disagree	0	2	uncertain	1	4	Agree	4	Agree	1	Agree	1	3	Disagree	1
402	1	2a258734-7195-44cb-b849-fbb64398e7fb	Missing	Christianity	Primary completed	None or primarycompleted	3	Married	Ever married	1	Artisan	4000	1	3	Greater	2	2	1	General hospital	Health facility	Yes	Yes	good	5	2	9	6	Yes	IFELODUN	12	ODO IJU	Yes	Agree	2	Disagree	0	2	uncertain	1	4	Agree	4	Agree	1	Uncertain	0	2	uncertain	0
370	1	6d79b383-ad98-4deb-afc6-5ff9b6565c86	Missing	Christianity	Secondary completed	secondary or higher	4	Married	Ever married	1	Artisan	4000	1	4	Greater	2	2	1	Health centre	Health facility	Yes	Yes	good	5	2	9	5	Yes	IFEWARA 2	29	AGBABIAKA	Yes	Agree	3	Disagree	1	3	Agree	1	4	Agree	2	uncertain	0	Agree	1	4	Disagree	1
319	1	9ae49cac-70f1-48ab-ba35-8ec7ad9ffc10	Missing	Christianity	Post secondary	secondary or higher	3	Married	Ever married	1	civil servant	40000	2	3	Greater	2	2	1	General hospital	Health facility	Yes	Yes	good	5	2	9	6	Yes	OKE IBODE	18	AKAGBA	Yes	Agree	2	Disagree	0	2	uncertain	1	4	Agree	4	Agree	1	Uncertain	0	2	uncertain	0
546	1	21a20b4b-0978-4a75-91f8-fbddc9691b3b	Missing	Christianity	Post secondary	secondary or higher	4	Married	Ever married	1	civil servant	18000	2	4	Greater	2	3	1	Mission Home	Non health facility	No	No	good	5	2	9	4	Yes	OKE IBODE	16	ILORO OKE	Yes	Agree	3	Disagree	1	3	Agree	1	4	Agree	4	Agree	1	Agree	1	4	Disagree	1
45	1	9f10ce52-f00d-4a47-8068-1859bc450ab8	Missing	Islam	Post secondary	secondary or higher	3	Married	Ever married	1	Trader	15000	2	2	less than three	2	2	1	Health centre	Health facility	Yes	Yes	good	5	2	9	6	Yes	OSU 3	9	AJA ALERO	Yes	Agree	3	Disagree	1	3	Agree	1	4	Agree	4	Agree	1	Agree	1	4	Disagree	1
376	1	5cf57d05-e2dd-4f7f-afc3-99cc86446039	Missing	Islam	Post secondary	secondary or higher	3	Married	Ever married	2	civil servant	20000	2	3	Greater	2	2	1	Health centre	Health facility	Yes	Yes	good	5	2	9	5	No	OSU 3	9	AJA ALERO	Yes	Agree	3	Disagree	1	3	Agree	1	4	Agree	4	Agree	1	Agree	1	4	Disagree	1
256	1	3ef6fe74-ac8e-4b3e-af52-b80152859310	Missing	Islam	Primary completed	None or primarycompleted	3	Married	Ever married	3	Trader	10000	2	3	Greater	2	2	1	Health centre	Health facility	Yes	Yes	good	5	2	9	6	No	IFEWARA 2	30	ABA OJO	Yes	Agree	3	Disagree	1	3	Agree	1	3	Agree	3	Agree	1	Agree	1	4	Disagree	1
188	1	b266e104-5e6b-4c98-9881-cca656e2e6d8	Missing	Christianity	Primary completed	None or primarycompleted	4	Married	Ever married	2	Farmer	50000	2	4	Greater	2	2	1	Private Clinic	Health facility	Yes	Yes	good	5	2	9	6	No	IFEWARA 2	30	ABA OJO	Yes	Agree	3	Uncertain	1	3	Agree	1	3	Agree	3	Agree	1	Uncertain	0	2	uncertain	0
719	1	6c902706-a82c-47d3-b817-ebd9fee63166	Missing	Christianity	Primary completed	None or primarycompleted	4	Married	Ever married	1	Farmer	10000	2	4	Greater	2	2	1	General hospital	Health facility	No	Yes	poor	5	1	9	3	No	OKE IBODE	19	OKE AGO	Yes	Agree	3	Disagree	1	3	Agree	1	4	Agree	4	Agree	1	Agree	1	3	Disagree	1
714	1	3fdbfc0c-85e3-4918-85d5-9f4e0cb71e99	Missing	Christianity	Post secondary	secondary or higher	3	Married	Ever married	1	Trader	10000	2	3	Greater	2	2	1	General hospital	Health facility	Yes	Yes	good	0	2	9	6	Yes	OSU 3	8	BOLORUNDURO	Yes	Agree	3	Disagree	1	3	Agree	1	4	Agree	3	Agree	1	Agree	1	4	Disagree	1
632	1	af37679b-21b6-4b99-930b-e5635e930af7	Missing	Christianity	Primary completed	None or primarycompleted	3	Married	Ever married	1	Trader	2000	1	3	Greater	1	0	0	TBA	Non health facility	No	Yes	poor	5	1	9	8	No	OKE IBODE	20	ABEBEYUN	No	Disagree	1	Agree	0	1	Disagree	0	2	Uncertain	2	uncertain	0	Agree	1	3	Disagree	1
291	1	455729fd-f9ae-4965-8978-a3e374af278d	Missing	Christianity	Secondary completed	secondary or higher	3	Married	Ever married	2	Trader	5000	1	3	Greater	2	2	1	Health centre	Health facility	Yes	Yes	good	5	2	9	4	Yes	ITAGUNMODI	14	OWENA	Yes	Agree	3	Disagree	1	3	Agree	1	4	Agree	4	Agree	1	Agree	1	4	Disagree	1
690	1	f74ed6fd-1378-4773-991d-f352afecb408	Missing	Christianity	Primary completed	None or primarycompleted	4	Married	Ever married	2	Farmer	15000	2	4	Greater	2	2	1	Private Clinic	Health facility	Yes	Yes	good	5	2	9	6	Yes	OSU 3	9	AJA ALERO	Yes	Agree	3	Disagree	1	3	Agree	1	4	Agree	4	Agree	1	Agree	1	4	Disagree	1
557	1	6991b670-7a17-45de-98d6-9b12850f74f2	Missing	Christianity	Secondary completed	secondary or higher	4	Married	Ever married	1	Artisan	4000	1	4	Greater	2	2	1	Health centre	Health facility	Yes	Yes	good	5	1	9	3	Yes	IFEWARA 2	29	AGBABIAKA	Yes	Agree	3	Disagree	1	3	Agree	1	4	Agree	2	uncertain	0	Agree	1	4	Disagree	1
455	1	891600d2-4023-421e-a5cc-ff8902e9d5a5	Missing	Christianity	Post secondary	secondary or higher	4	Married	Ever married	1	civil servant	20000	2	4	Greater	2	2	1	Private Clinic	Health facility	Yes	Yes	poor	4	1	9	9	Yes	ISAOBI	22	IKOTUN	Yes	Agree	2	Disagree	0	2	uncertain	1	3	Agree	3	Agree	1	Agree	1	4	Disagree	1
522	1	7b51f575-118c-48c9-9b89-79ca64c26545	Missing	Christianity	Secondary completed	secondary or higher	4	Married	Ever married	2	Farmer	12000	2	4	Greater	2	2	1	Health centre	Health facility	Yes	Yes	poor	6	1	9	4	No	IFEWARA 2	29	AGBABIAKA	Yes	Agree	3	Disagree	1	3	Agree	1	4	Agree	4	Agree	1	Agree	1	4	Disagree	1
521	1	38a8087d-0a23-4d6f-abdb-432d67af7e1c	Missing	Christianity	Secondary completed	secondary or higher	2	Married	Ever married	1	Artisan	18000	2	2	less than three	2	2	1	Private Clinic	Health facility	Yes	Yes	good	6	1	9	4	No	OKE IBODE	20	ABEBEYUN	Yes	Agree	3	Disagree	1	3	Agree	1	4	Agree	4	Agree	1	Agree	1	4	Disagree	1
395	1	8817d9e8-56c6-4d6a-adc7-6ecf22b93e20	Missing	Christianity	Primary completed	None or primarycompleted	5	Married	Ever married	1	Trader	6000	1	5	Greater	2	2	1	Health centre	Health facility	Yes	Yes	good	5	2	9	6	No	IFEWARA 2	28	AGBEDE	Yes	Agree	3	Disagree	1	3	Agree	1	3	Agree	2	uncertain	0	Uncertain	0	3	Disagree	1
555	1	cc5fdff2-bd5e-4d70-b19d-6bacb603d473	Missing	Christianity	Secondary completed	secondary or higher	3	Married	Ever married	1	Trader	2000	1	3	Greater	2	2	1	Health centre	Health facility	Yes	Yes	good	5	2	9	6	Yes	OKE IBODE	20	ABEBEYUN	Yes	Agree	2	Disagree	0	2	uncertain	1	4	Agree	4	Agree	1	Uncertain	0	4	Disagree	1
47	1	ee5ed68b-9273-458a-9a8e-6432a9ce33a0	Missing	Christianity	Post secondary	secondary or higher	2	Married	Ever married	2	Trader	15000	2	2	less than three	2	2	1	Health centre	Health facility	Yes	Yes	good	5	2	9	6	Yes	IFELODUN	13	ASEPE	Yes	Agree	1	Disagree	0	1	Disagree	1	4	Agree	4	Agree	1	Agree	1	4	Disagree	1
404	1	4fc98692-f14f-4ed8-a0b3-4914f659cf80	Missing	Christianity	Post secondary	secondary or higher	4	Married	Ever married	1	civil servant	30000	2	4	Greater	2	2	1	General hospital	Health facility	Yes	Yes	good	5	2	9	5	Yes	IFELODUN	13	ASEPE	Yes	Agree	3	Disagree	1	3	Agree	1	4	Agree	4	Agree	1	Uncertain	0	2	uncertain	0
386	1	acafb551-47a8-43fe-941a-bd0666318633	Missing	Christianity	Post secondary	secondary or higher	4	Married	Ever married	1	Trader	10000	2	4	Greater	2	2	1	Health centre	Health facility	Yes	Yes	poor	5	2	9	6	No	IFEWARA 2	29	AGBABIAKA	Yes	Agree	3	Disagree	1	3	Agree	1	4	Agree	4	Agree	1	Agree	1	4	Disagree	1
373	1	181f31ed-bfae-4abb-98d7-6bb6250aef83	Missing	Christianity	Post secondary	secondary or higher	5	Married	Ever married	1	civil servant	20000	2	5	Greater	2	2	1	Health centre	Health facility	Yes	Yes	good	5	2	9	6	Yes	OSU 3	9	AJA ALERO	Yes	Agree	3	Disagree	1	3	Agree	1	4	Agree	4	Agree	1	Agree	1	4	Disagree	1
651	1	8a256463-0f8e-41d7-84c5-42aa973690da	Missing	Islam	Primary completed	None or primarycompleted	6	Married	Ever married	1	Trader	30000	2	6	Greater	2	1	1	Health centre	Health facility	Yes	Yes	good	3	2	9	12	Yes	OSU 3	9	AJA ALERO	Yes	Agree	2	Disagree	0	2	uncertain	1	4	Agree	4	Agree	1	Agree	1	4	Disagree	1
409	1	9fc64022-455a-4cc1-8c5a-852c9714a457	Missing	Christianity	Secondary completed	secondary or higher	5	Married	Ever married	1	Trader	13000	2	5	Greater	2	2	1	Health centre	Health facility	Yes	Yes	good	5	2	9	1	Yes	IFELODUN	13	ASEPE	Yes	Agree	3	Disagree	1	3	Agree	1	4	Agree	1	Disagree	0	Agree	1	4	Disagree	1
532	1	45dcc9bf-bd60-4f14-99a2-be09594b5ad0	Missing	Christianity	Secondary completed	secondary or higher	3	Married	Ever married	1	Trader	10000	2	3	Greater	2	1	1	Home	Non health facility	No	No	poor	5	2	9	6	No	OKE IBODE	16	ILORO OKE	Yes	Agree	2	Disagree	0	2	uncertain	1	3	Agree	3	Agree	1	Agree	1	4	Disagree	1
83	1	913ba747-1ea7-46da-9d85-bc8b686fcfeb	Missing	Christianity	Secondary completed	secondary or higher	5	Married	Ever married	1	Trader	15000	2	5	Greater	2	3	1	Health centre	Health facility	Yes	Yes	good	5	2	9	6	Yes	OSU 1	1	OBALUFON	Yes	Agree	3	Disagree	1	3	Agree	1	4	Agree	4	Agree	1	Agree	1	4	Disagree	1
50	1	5097ad0c-492a-4078-afe9-aab153ee43de	Missing	Islam	Primary completed	None or primarycompleted	2	Married	Ever married	2	Farmer	8000	1	2	less than three	2	2	1	Health centre	Health facility	Yes	Yes	good	5	2	9	6	Yes	IFEWARA 2	28	AGBEDE	Yes	Agree	3	Disagree	1	3	Agree	1	4	Agree	4	Agree	1	Agree	1	4	Disagree	1
374	1	4b4b4f8b-a541-40ff-adb6-8d2cd83d3936	Missing	Islam	Post secondary	secondary or higher	3	Married	Ever married	1	civil servant	20000	2	3	Greater	2	2	1	Health centre	Health facility	Yes	Yes	good	5	2	9	4	No	OSU 3	9	AJA ALERO	Yes	Agree	3	Disagree	1	3	Agree	1	4	Agree	4	Agree	1	Agree	1	4	Disagree	1
107	1	458c0b74-8278-43be-920b-107b386e55bc	Missing	Christianity	Secondary completed	secondary or higher	5	Married	Ever married	1	Trader	10000	2	5	Greater	2	2	1	Health centre	Health facility	Yes	Yes	good	5	2	9	4	Yes	OSU 2	4	ILUBA	Yes	Agree	3	Disagree	1	3	Agree	1	4	Agree	4	Agree	1	Agree	1	3	Disagree	1
534	1	4422aec7-ea50-48eb-8dca-f99b5636184a	Missing	Christianity	Secondary completed	secondary or higher	4	Married	Ever married	1	Trader	12000	2	4	Greater	2	2	1	Health centre	Health facility	Yes	Yes	good	4	1	9	4	Yes	OKE IBODE	16	ILORO OKE	Yes	Agree	3	Disagree	1	3	Agree	1	4	Agree	1	Disagree	0	Agree	1	4	Disagree	1
93	1	17f2d715-80d7-4f50-a762-f1fa2e3018c6	Missing	Christianity	Secondary completed	secondary or higher	3	Married	Ever married	2	Artisan	10000	2	3	Greater	2	2	1	Health centre	Health facility	Yes	Yes	good	3	1	9	6	Yes	OSU 2	4	ILUBA	Yes	Agree	3	Disagree	1	3	Agree	1	4	Agree	4	Agree	1	Agree	1	4	Disagree	1
674	1	700833f3-fb4d-4028-87c2-83044314a8a3	Missing	Christianity	None	None or primarycompleted	4	Married	Ever married	2	Farmer	7000	1	4	Greater	2	1	1	Private Clinic	Health facility	Yes	Yes	good	5	2	9	6	Yes	OSU 3	8	BOLORUNDURO	Yes	Agree	2	Uncertain	0	2	uncertain	1	4	Agree	3	Agree	1	Agree	1	4	Disagree	1
48	1	b1aeb214-4436-46d3-a7c2-a0e97297ccf0	Missing	Christianity	Secondary completed	secondary or higher	4	Married	Ever married	1	Artisan	5000	1	4	Greater	2	1	1	Health centre	Health facility	Yes	Yes	good	5	2	9	6	No	OSU 3	7	OGIDIGBASA	Yes	Agree	3	Disagree	1	3	Agree	1	4	Agree	4	Agree	1	Agree	1	4	Disagree	1
356	1	783989d9-58f9-441f-941c-932a66f34e4a	Missing	Traditional Religion	Primary completed	None or primarycompleted	5	Married	Ever married	2	Farmer	6000	1	5	Greater	1	0	0	TBA	Non health facility	Yes	No	poor	5	1	8	6	No	OSU 1	3	AMOJI	No	Disagree	0	Agree	0	0	Disagree	1	3	Agree	4	Agree	1	Agree	1	4	Disagree	1
543	1	5c42616d-c631-4eb3-8db2-6fa58ab531c0	Missing	Christianity	Secondary completed	secondary or higher	5	Married	Ever married	2	Trader	10000	2	5	Greater	2	2	1	Home	Non health facility	Yes	Yes	good	4	1	9	12	Yes	OKE IBODE	16	ILORO OKE	Yes	Agree	2	Disagree	0	2	uncertain	1	3	Agree	3	Agree	1	Agree	1	4	Disagree	1
375	1	ca491517-f60f-42d4-a6bc-81e208af96e8	Missing	Christianity	Primary completed	None or primarycompleted	6	Married	Ever married	1	Farmer	7500	1	6	Greater	2	1	1	Private Clinic	Health facility	Yes	Yes	good	5	2	9	5	Yes	IFEWARA 2	28	AGBEDE	Yes	Agree	3	Disagree	1	3	Agree	1	4	Agree	3	Agree	1	Agree	1	4	Disagree	1
289	1	24b9ce7e-73ac-40f9-b6f6-881268b747c9	Missing	Christianity	Secondary completed	secondary or higher	4	Married	Ever married	1	Trader	5000	1	4	Greater	2	2	1	Health centre	Health facility	Yes	Yes	good	5	2	9	5	No	ITAGUNMODI	14	OWENA	Yes	Agree	3	Disagree	1	3	Agree	1	4	Agree	3	Agree	1	Agree	1	4	Disagree	1
26	1	72999743-30a8-42e4-8ebc-70dfe8eb9f24	Missing	Christianity	Post secondary	secondary or higher	5	Married	Ever married	1	Trader	13000	2	5	Greater	2	1	1	Private Clinic	Health facility	Yes	Yes	good	5	2	9	4	Yes	IFEWARA 2	29	AGBABIAKA	Yes	Agree	3	Disagree	1	3	Agree	1	4	Agree	3	Agree	1	Agree	1	4	Disagree	1
305	1	29136676-ee1f-42b9-9938-98ab1472abfb	Missing	Islam	Post secondary	secondary or higher	3	Married	Ever married	1	civil servant	36000	2	3	Greater	2	2	1	Health centre	Health facility	Yes	Yes	good	5	2	9	5	No	OKE IBODE	18	AKAGBA	Yes	Agree	3	Disagree	1	3	Agree	1	4	Agree	4	Agree	1	Agree	1	4	Disagree	1
741	1	3befdf53-5f3a-4dc6-8b4e-8294c27d331f	Missing	Christianity	Secondary completed	secondary or higher	5	Married	Ever married	1	Trader	24000	2	5	Greater	2	2	1	Health centre	Health facility	Yes	Yes	poor	5	2	9	6	Yes	OSU 3	9	AJA ALERO	Yes	Agree	3	Disagree	1	3	Agree	1	4	Agree	3	Agree	1	Agree	1	4	Disagree	1
81	1	e2a7420e-7cf2-4eea-820c-cf5dd900a1ad	Missing	Islam	None	None or primarycompleted	3	Married	Ever married	4	Farmer	3000	1	3	Greater	2	2	1	Private Clinic	Health facility	Yes	Yes	good	4	1	9	3	Yes	OSU 1	3	AMOJI	Yes	Agree	2	Disagree	0	2	uncertain	1	4	Agree	4	Agree	1	Agree	1	4	Disagree	1
80	1	8b1a12e4-f877-4a10-ae59-49f249328ad3	Missing	Islam	Primary completed	None or primarycompleted	4	Married	Ever married	4	Farmer	2000	1	4	Greater	2	2	1	Private Clinic	Health facility	Yes	No	poor	5	1	9	1	Yes	IFELODUN	11	IJESA	Yes	Agree	2	Disagree	0	2	uncertain	1	4	Agree	4	Agree	1	Agree	1	3	Disagree	1
554	1	2a534c13-c57e-4f86-9e89-2737d8ff8bbb	Missing	Islam	Primary completed	None or primarycompleted	2	Married	Ever married	3	Trader	4000	1	2	less than three	2	2	1	Health centre	Health facility	Yes	Yes	poor	5	1	9	4	Yes	OSU 1	3	AMOJI	Yes	Agree	3	Disagree	1	3	Agree	1	4	Agree	2	uncertain	0	Agree	1	4	Disagree	1
501	1	26552edf-7215-4397-ac75-f08f1ab84a27	Missing	Christianity	Primary completed	None or primarycompleted	6	Married	Ever married	2	Farmer	12000	2	6	Greater	2	2	1	Health centre	Health facility	No	Yes	good	4	1	9	8	Yes	ITAGUNMODI	15	ITAGUN	Yes	Agree	3	Disagree	1	3	Agree	1	4	Agree	3	Agree	1	Agree	1	4	Disagree	1
69	1	0d0a3acd-c6ad-448f-83ee-96a92ddfb091	Missing	Christianity	Primary completed	None or primarycompleted	6	Married	Ever married	1	Farmer	3000	1	6	Greater	2	2	1	General hospital	Health facility	Yes	Yes	good	5	2	9	4	Yes	OKE IBODE	19	OKE AGO	Yes	Agree	3	Disagree	1	3	Agree	1	4	Agree	4	Agree	1	Agree	1	3	Disagree	1
92	1	32789314-e00a-4f9d-ad55-1f2a403a2e55	Missing	Islam	Primary completed	None or primarycompleted	5	Married	Ever married	2	Farmer	3000	1	5	Greater	2	2	1	Health centre	Health facility	Yes	Yes	good	5	2	9	24	Yes	OSU 3	6	OKEOMI	Yes	Agree	3	Disagree	1	3	Agree	1	4	Agree	4	Agree	1	Agree	1	4	Disagree	1
418	1	cb340d66-e54e-4672-88bc-4b9fbfd216e9	Missing	Christianity	Secondary completed	secondary or higher	5	Married	Ever married	1	Trader	3000	1	5	Greater	2	2	1	General hospital	Health facility	Yes	Yes	good	5	2	9	6	Yes	IFELODUN	11	IJESA	Yes	Agree	3	Uncertain	1	3	Agree	0	2	Uncertain	2	uncertain	0	Agree	1	4	Disagree	1
437	1	f4ac5908-94b5-4f51-918f-5c03ca1172d7	Missing	Christianity	Secondary completed	secondary or higher	5	Married	Ever married	1	Trader	2000	1	5	Greater	2	2	1	Health centre	Health facility	Yes	Yes	good	5	2	9	2	Yes	ISAOBI	21	ABA AJANI	Yes	Agree	3	Disagree	1	3	Agree	1	4	Agree	4	Agree	1	Uncertain	0	4	Disagree	1
428	1	8d03bcd7-0af8-46b1-a5ae-ebb12159dfff	Missing	Christianity	Secondary completed	secondary or higher	6	Married	Ever married	1	Artisan	7000	1	6	Greater	2	2	1	Mission Home	Non health facility	Yes	Yes	good	5	2	9	2	Yes	ISAOBI	22	IKOTUN	Yes	Agree	3	Disagree	1	3	Agree	1	4	Agree	4	Agree	1	Agree	1	4	Disagree	1
427	1	5d5262ea-95d7-48ad-9424-b35fb17e8d36	Missing	Christianity	Secondary completed	secondary or higher	6	Married	Ever married	1	Artisan	7000	1	6	Greater	2	2	1	Mission Home	Non health facility	Yes	Yes	good	5	2	9	1	Yes	ISAOBI	22	IKOTUN	Yes	Agree	3	Disagree	1	3	Agree	1	4	Agree	4	Agree	1	Agree	1	4	Disagree	1
153	1	4dcd8063-25d2-49f3-b4ec-ba393d30ad56	Missing	Christianity	Post secondary	secondary or higher	4	Married	Ever married	1	civil servant	25000	2	4	Greater	2	3	1	General hospital	Health facility	Yes	Yes	good	5	2	9	4	Yes	ITAGUNMODI	15	ITAGUN	No	Disagree	3	Disagree	1	3	Agree	1	4	Agree	4	Agree	1	Agree	1	4	Disagree	1
145	1	e1d2001f-18e3-41e5-9a1a-e0c5b543658d	Missing	Christianity	Post secondary	secondary or higher	4	Married	Ever married	1	civil servant	25000	2	4	Greater	2	3	1	General hospital	Health facility	Yes	Yes	poor	5	2	9	4	Yes	OKE IBODE	20	ABEBEYUN	Yes	Agree	3	Disagree	1	3	Agree	1	4	Agree	4	Agree	1	Agree	1	4	Disagree	1
562	1	7f0ad23e-f5bc-4aa0-8b88-70f909b8bcc7	Missing	Christianity	Secondary completed	secondary or higher	5	Married	Ever married	1	Trader	13000	2	5	Greater	2	2	1	General hospital	Health facility	Yes	Yes	good	5	2	9	6	Yes	OSU 2	4	ILUBA	Yes	Agree	3	Disagree	1	3	Agree	1	4	Agree	2	uncertain	0	Uncertain	0	4	Disagree	1
735	1	d4aeafff-cab4-4c84-8b9a-0fe5f9f15e5f	Missing	Christianity	Secondary completed	secondary or higher	2	Married	Ever married	1	Trader	15000	2	2	less than three	2	1	1	Health centre	Health facility	Yes	Yes	good	5	2	9	6	Yes	OSU 3	9	AJA ALERO	Yes	Agree	3	Disagree	1	3	Agree	1	3	Agree	4	Agree	1	Agree	1	4	Disagree	1
750	1	56946731-9a39-4ec8-be89-d89fad2f5d99	Missing	Christianity	Secondary completed	secondary or higher	6	Married	Ever married	2	civil servant	30000	2	6	Greater	2	2	1	Health centre	Health facility	Yes	Yes	good	5	2	9	6	Yes	OSU 3	9	AJA ALERO	Yes	Agree	3	Disagree	1	3	Agree	1	4	Agree	4	Agree	1	Agree	1	4	Disagree	1
378	1	50484cb1-a669-4924-8db1-3f29b6e829f4	Missing	Islam	Secondary completed	secondary or higher	4	Married	Ever married	2	civil servant	20000	2	4	Greater	1	0	0	Mission Home	Non health facility	Yes	Yes	good	5	1	6	7	Yes	IFEWARA 2	30	ABA OJO	Yes	Agree	1	Disagree	0	1	Disagree	1	3	Agree	2	uncertain	0	Uncertain	0	3	Disagree	1
155	1	49c5a4e3-da8c-4636-8189-a942ac342acf	Missing	Christianity	Post secondary	secondary or higher	3	Married	Ever married	2	civil servant	45000	2	3	Greater	2	2	1	Tertiary hospital	Health facility	Yes	Yes	good	5	2	9	6	Yes	ITAGUNMODI	15	ITAGUN	Yes	Agree	3	Disagree	1	3	Agree	1	4	Agree	4	Agree	1	Agree	1	3	Disagree	1
749	1	f47611a5-21d3-473d-bcc9-403fd725ee65	Missing	Christianity	None	None or primarycompleted	5	Married	Ever married	1	Trader	20000	2	5	Greater	2	1	1	Private Clinic	Health facility	Yes	Yes	good	3	1	10	6	Yes	OSU 3	9	AJA ALERO	Yes	Agree	3	Disagree	1	3	Agree	1	4	Agree	1	Disagree	0	Agree	1	4	Disagree	1
165	1	cf5016bc-f0c7-4486-a31b-543c848e7e01	Missing	Christianity	Secondary completed	secondary or higher	1	Single	Never married	0	Trader	1000	1	1	less than three	2	2	1	Mission Home	Non health facility	Yes	Yes	good	5	2	9	6	No	ITAGUNMODI	14	OWENA	Yes	Agree	2	Disagree	0	2	uncertain	1	3	Agree	3	Agree	1	Uncertain	0	2	uncertain	0
44	1	269fab01-ff20-4bf6-b0aa-9257b648038e	Missing	Islam	Primary completed	None or primarycompleted	1	Single	Never married	0	Unemployed	2000	1	1	less than three	2	2	1	Health centre	Health facility	No	Yes	good	6	2	9	6	Yes	IFELODUN	11	IJESA	Yes	Agree	3	Disagree	1	3	Agree	1	4	Agree	4	Agree	1	Agree	1	4	Disagree	1
613	1	0e5eb66d-9369-4e22-b8d5-42017c757780	Missing	Islam	Primary completed	None or primarycompleted	1	Single	Never married	0	Trader	4000	1	1	less than three	2	2	1	Health centre	Health facility	No	Yes	poor	5	2	9	6	Yes	IFEWARA 2	27	ILODE OKE	Yes	Agree	3	Disagree	1	3	Agree	1	4	Agree	4	Agree	1	Agree	1	4	Disagree	1
279	1	70209884-a1a4-4638-80e2-d3d2ed5bc7e3	Missing	Christianity	Primary completed	None or primarycompleted	1	Married	Ever married	1	others	6000	1	1	less than three	2	2	1	Health centre	Health facility	Yes	Yes	good	5	2	9	6	Yes	ITAGUNMODI	14	OWENA	Yes	Agree	3	Disagree	1	3	Agree	1	3	Agree	3	Agree	1	Agree	1	3	Disagree	1
203	1	2f05a1c3-ca30-47f8-8a3e-8d782b8cfe1b	Missing	Christianity	Secondary completed	secondary or higher	1	Married	Ever married	1	Artisan	3000	1	1	less than three	2	2	1	Health centre	Health facility	Yes	Yes	good	5	2	9	6	No	IFEWARA 1	25	ATIBA	Yes	Agree	2	Disagree	0	2	uncertain	1	4	Agree	4	Agree	1	Agree	1	3	Disagree	1
567	1	64877943-d0da-419d-b4bf-97bb4953d421	Missing	Christianity	Secondary completed	secondary or higher	1	Married	Ever married	3	Artisan	1000	1	1	less than three	2	2	1	Private Clinic	Health facility	Yes	Yes	good	5	2	9	6	Yes	MUROKO	23	ISOLO	Yes	Agree	2	Disagree	0	2	uncertain	1	3	Agree	3	Agree	1	Agree	1	3	Disagree	1
30	1	225ba4d0-44f2-4e64-85ca-2368654b7cf3	Missing	Islam	Primary completed	None or primarycompleted	1	Single	Never married	0	Artisan	1000	1	1	less than three	2	1	1	Health centre	Health facility	Yes	Yes	good	5	2	9	6	Yes	IFEWARA 2	27	ILODE OKE	Yes	Agree	3	Disagree	1	3	Agree	1	4	Agree	4	Agree	1	Agree	1	4	Disagree	1
671	1	24ebc391-f9ca-497d-a573-84fc702da059	Missing	Islam	Primary completed	None or primarycompleted	1	Married	Ever married	1	Artisan	6000	1	1	less than three	2	2	1	Health centre	Health facility	Yes	Yes	good	5	2	9	6	Yes	OSU 3	7	OGIDIGBASA	Yes	Agree	2	Disagree	0	2	uncertain	1	3	Agree	4	Agree	1	Agree	1	4	Disagree	1
55	1	c00044e9-1c7f-46ad-8cf8-0141519ac6fe	Missing	Islam	Primary completed	None or primarycompleted	1	Single	Never married	0	others	3000	1	1	less than three	2	2	1	Health centre	Health facility	Yes	Yes	good	5	2	9	6	Yes	OSU 3	6	OKEOMI	Yes	Agree	3	Disagree	1	3	Agree	1	4	Agree	4	Agree	1	Agree	1	4	Disagree	1
330	1	fd1d09fa-68d6-4ffe-a24a-0f5fa34100f4	Missing	Christianity	Secondary completed	secondary or higher	1	Single	Never married	0	others	10000	2	1	less than three	2	2	1	Private Clinic	Health facility	Yes	Yes	good	5	2	9	6	Yes	IFEWARA 2	28	AGBEDE	Yes	Agree	3	Disagree	1	3	Agree	1	4	Agree	4	Agree	1	Uncertain	0	2	uncertain	0
692	1	ef16dbaa-7b26-4f89-b3ed-a7f3d3bd49db	Missing	Islam	Secondary completed	secondary or higher	1	Single	Never married	0	Unemployed	5000	1	1	less than three	1	0	0	Mission Home	Non health facility	Yes	Yes	good	5	2	9	6	Yes	OKE IBODE	17	IGBOGI	Yes	Agree	2	Disagree	0	2	uncertain	1	4	Agree	4	Agree	1	Agree	1	3	Disagree	1
160	1	23867b54-0ca7-4d22-bf2b-9feb2fced81b	Missing	Christianity	Secondary completed	secondary or higher	1	Married	Ever married	1	civil servant	5000	1	1	less than three	2	3	1	General hospital	Health facility	Yes	Yes	good	6	1	13	12	No	ITAGUNMODI	14	OWENA	Yes	Agree	0	Agree	0	0	Disagree	1	3	Agree	3	Agree	1	Disagree	0	1	Agree	0
571	1	fb705763-5bf2-4720-a032-ef1dd675590c	Missing	Christianity	Secondary completed	secondary or higher	1	Married	Ever married	1	Trader	8000	1	1	less than three	2	2	1	Health centre	Health facility	No	Yes	poor	5	1	9	6	Yes	MUROKO	24	IMOLA	Yes	Agree	2	Disagree	0	2	uncertain	1	3	Agree	3	Agree	1	Agree	1	3	Disagree	1
62	1	8fd87075-ae0f-4748-abdf-fda2b3bea162	Missing	Islam	Secondary completed	secondary or higher	1	Married	Ever married	1	Trader	14000	2	1	less than three	2	2	1	Health centre	Health facility	Yes	Yes	poor	9	1	2	4	Yes	OSU 1	2	FADUGBA	Yes	Agree	2	Disagree	0	2	uncertain	1	3	Agree	3	Agree	1	Agree	1	3	Disagree	1
137	1	e8db7efe-71e9-4266-be3a-af619721d058	Missing	Christianity	None	None or primarycompleted	1	Single	Never married	0	Artisan	6000	1	1	less than three	2	2	1	Health centre	Health facility	Yes	Yes	good	5	2	9	6	No	OKE IBODE	17	IGBOGI	Yes	Agree	3	Disagree	1	3	Agree	1	4	Agree	4	Agree	1	Agree	1	4	Disagree	1
703	1	443df081-3b8c-4f9b-934d-9075588ce21a	Missing	Islam	None	None or primarycompleted	2	Married	Ever married	1	Trader	6000	1	2	less than three	2	1	1	Health centre	Health facility	Yes	Yes	good	5	2	9	6	Yes	OKE IBODE	17	IGBOGI	Yes	Agree	3	Disagree	1	3	Agree	1	3	Agree	4	Agree	1	Agree	1	4	Disagree	1
182	1	569a6dfd-a24e-4553-b640-1b8a2ffaa55f	Missing	Christianity	Primary completed	None or primarycompleted	1	Married	Ever married	2	Farmer	8000	1	1	less than three	2	2	1	Health centre	Health facility	Yes	Yes	good	5	2	9	6	No	IFEWARA 2	28	AGBEDE	Missing	Uncertain	3	Uncertain	1	3	Agree	1	3	Agree	3	Agree	1	Agree	1	3	Disagree	1
27	1	8917ff17-fde6-4e75-9359-edd637cad601	Missing	Christianity	Primary completed	None or primarycompleted	1	Single	Never married	0	Trader	6000	1	1	less than three	2	2	1	Health centre	Health facility	Yes	Yes	good	5	2	9	6	Yes	IFEWARA 2	28	AGBEDE	Yes	Agree	3	Disagree	1	3	Agree	1	4	Agree	4	Agree	1	Agree	1	4	Disagree	1
280	1	02b52fd3-fcbd-44bd-bd16-a423f72b0f5c	Missing	Christianity	Primary completed	None or primarycompleted	2	Married	Ever married	1	Trader	5000	1	2	less than three	2	2	1	Health centre	Health facility	Yes	Yes	good	5	2	9	6	Yes	ITAGUNMODI	14	OWENA	Yes	Agree	3	Disagree	1	3	Agree	1	4	Agree	4	Agree	1	Agree	1	3	Disagree	1
328	1	320416ea-9c54-41ea-b307-f27167b36bc6	Missing	Christianity	Secondary completed	secondary or higher	1	Married	Ever married	1	others	7500	1	1	less than three	2	2	1	Health centre	Health facility	Yes	Yes	good	5	2	9	6	Yes	IFEWARA 1	26	BOWAJI	Yes	Agree	2	Disagree	0	2	uncertain	1	3	Agree	3	Agree	1	Agree	1	2	uncertain	0
312	1	99c1149b-1cfa-4723-b9df-4ffdeac3d1ce	Missing	Christianity	Secondary completed	secondary or higher	3	Married	Ever married	1	Artisan	6000	1	3	Greater	2	2	1	Private Clinic	Health facility	Yes	Yes	good	5	2	9	6	Yes	IFEWARA 1	26	BOWAJI	Yes	Agree	3	Disagree	1	3	Agree	1	4	Agree	4	Agree	1	Agree	1	4	Disagree	1
589	1	5aafdd90-f55c-4f49-9b96-840d3b30e544	Missing	Christianity	Secondary completed	secondary or higher	1	Married	Ever married	1	Artisan	3000	1	1	less than three	2	2	1	Health centre	Health facility	No	Yes	good	5	2	9	6	Yes	MUROKO	23	ISOLO	Yes	Agree	2	Disagree	0	2	uncertain	1	3	Agree	3	Agree	1	Agree	1	3	Disagree	1
693	1	a68d0455-c07d-40a7-82d7-83baf1f68076	Missing	Christianity	Secondary completed	secondary or higher	1	Married	Ever married	1	Unemployed	1000	1	1	less than three	2	2	1	Private Clinic	Health facility	Yes	Yes	good	5	2	9	6	Yes	OKE IBODE	18	AKAGBA	Yes	Agree	3	Disagree	1	3	Agree	1	3	Agree	4	Agree	1	Agree	1	4	Disagree	1
509	1	2f3d2f5c-7986-4e20-9164-6e684241896c	Missing	Islam	Secondary completed	secondary or higher	1	Married	Ever married	1	Artisan	4000	1	1	less than three	2	2	1	General hospital	Health facility	No	Yes	good	5	2	9	8	No	OKE IBODE	19	OKE AGO	Yes	Agree	3	Disagree	1	3	Agree	1	4	Agree	3	Agree	1	Agree	1	4	Disagree	1
101	1	06315685-2713-4fcb-b705-d029ad0ecd74	Missing	Christianity	Secondary completed	secondary or higher	1	Married	Ever married	1	Artisan	5000	1	1	less than three	2	2	1	Private Clinic	Health facility	Yes	Yes	good	3	2	9	6	Yes	OSU 3	7	OGIDIGBASA	Yes	Agree	3	Disagree	1	3	Agree	1	4	Agree	4	Agree	1	Agree	1	4	Disagree	1
22	1	d453b046-8fd1-4a55-8516-a67d3ffd957a	Missing	Christianity	Secondary completed	secondary or higher	3	Married	Ever married	1	Artisan	3500	1	3	Greater	2	2	1	Private Clinic	Health facility	Yes	Yes	good	5	2	9	5	Yes	OSU 3	6	OKEOMI	Yes	Agree	3	Disagree	1	3	Agree	1	4	Agree	4	Agree	1	Agree	1	4	Disagree	1
234	1	b98c13e9-c291-4f66-9e45-ab27abc5f5e8	Missing	Christianity	Secondary completed	secondary or higher	1	Married	Ever married	1	civil servant	20000	2	1	less than three	2	2	1	Health centre	Health facility	Yes	Yes	good	5	2	4	6	No	ITAGUNMODI	15	ITAGUN	Yes	Agree	3	Disagree	1	3	Agree	1	4	Agree	4	Agree	1	Agree	1	4	Disagree	1
228	1	8f51b149-4e5f-4e17-91a2-c87bb6efdc97	Missing	Christianity	Secondary completed	secondary or higher	1	Married	Ever married	1	Trader	10000	2	1	less than three	2	2	1	Mission Home	Non health facility	Yes	Yes	good	5	2	9	6	No	MUROKO	24	IMOLA	Yes	Agree	3	Uncertain	1	3	Agree	1	4	Agree	4	Agree	1	Agree	1	3	Disagree	1
686	1	2fe2b8f3-b3da-48b2-9cbb-194b6a618480	Missing	Christianity	Secondary completed	secondary or higher	1	Married	Ever married	1	Artisan	4000	1	1	less than three	2	0	0	Mission Home	Non health facility	Yes	Yes	good	5	2	9	6	Yes	OKE IBODE	18	AKAGBA	Yes	Agree	2	Uncertain	0	2	uncertain	1	4	Agree	4	Agree	1	Agree	1	4	Disagree	1
334	1	5a20a798-d392-4d3e-8f82-ff641341d234	Missing	Christianity	Secondary completed	secondary or higher	1	Married	Ever married	2	Artisan	9000	1	1	less than three	2	2	1	Health centre	Health facility	Yes	Yes	poor	5	1	9	8	No	IFEWARA 2	28	AGBEDE	Missing	Uncertain	2	Uncertain	0	2	uncertain	1	3	Agree	1	Disagree	0	Disagree	0	3	Disagree	1
609	1	e07d8e14-3eaa-4df9-8512-9d787055c04e	Missing	Christianity	Secondary completed	secondary or higher	1	Married	Ever married	1	Artisan	4000	1	1	less than three	2	2	1	Health centre	Health facility	Yes	Yes	good	3	1	9	4	Yes	IFEWARA 2	27	ILODE OKE	Yes	Agree	2	Disagree	0	2	uncertain	1	3	Agree	3	Agree	1	Agree	1	3	Disagree	1
581	1	3b81465d-6709-4569-854b-e41d4f2d0e0f	Missing	Christianity	Secondary completed	secondary or higher	1	Married	Ever married	1	Unemployed	1000	1	1	less than three	2	2	1	Mission Home	Non health facility	Yes	Yes	poor	4	1	9	6	Yes	IFEWARA 2	27	ILODE OKE	Yes	Agree	3	Disagree	1	3	Agree	1	3	Agree	3	Agree	1	Agree	1	3	Disagree	1
605	1	e69a43dd-b7f9-4584-bfb6-dcd1a7fa5194	Missing	Christianity	Secondary completed	secondary or higher	1	Married	Ever married	1	Unemployed	4000	1	1	less than three	2	2	1	General hospital	Health facility	No	Yes	poor	5	1	9	4	Yes	MUROKO	23	ISOLO	Yes	Agree	3	Disagree	1	3	Agree	1	3	Agree	3	Agree	1	Agree	1	3	Disagree	1
12	1	0072097e-7f05-4978-9798-cfa4966202e6	Missing	Islam	Primary completed	None or primarycompleted	1	Married	Ever married	1	Trader	2000	1	1	less than three	2	2	1	Health centre	Health facility	Yes	Yes	good	5	2	7	6	Yes	IFEWARA 2	27	ILODE OKE	Yes	Agree	3	Disagree	1	3	Agree	1	4	Agree	4	Agree	1	Agree	1	4	Disagree	1
649	1	f4e84eae-d9eb-4bfd-a5a7-3fc5264b57b7	Missing	Islam	Primary completed	None or primarycompleted	1	Married	Ever married	1	Trader	3000	1	1	less than three	2	1	1	Health centre	Health facility	Yes	Yes	good	5	2	9	6	Yes	OSU 3	6	OKEOMI	Yes	Agree	3	Disagree	1	3	Agree	1	4	Agree	4	Agree	1	Agree	1	4	Disagree	1
578	1	17884351-899d-476e-81d8-bf116291eca3	Missing	Christianity	Secondary completed	secondary or higher	2	Married	Ever married	1	Trader	8000	1	2	less than three	2	2	1	Health centre	Health facility	Yes	Yes	good	5	2	9	6	Yes	IBODI	10	IMORO	Yes	Agree	3	Disagree	1	3	Agree	1	3	Agree	3	Agree	1	Agree	1	3	Disagree	1
298	1	8bad948a-574b-4d54-ab5b-0f522ec82c43	Missing	Christianity	Secondary completed	secondary or higher	1	Married	Ever married	1	Artisan	4000	1	1	less than three	2	2	1	Home	Non health facility	Yes	Yes	poor	5	2	9	6	Yes	IFEWARA 1	25	ATIBA	Yes	Agree	3	Disagree	1	3	Agree	1	4	Agree	4	Agree	1	Agree	1	4	Disagree	1
221	1	d7c02cc1-4e4c-407d-96af-3b453f36eb4a	Missing	Christianity	Secondary completed	secondary or higher	1	Married	Ever married	1	Trader	4000	1	1	less than three	2	2	1	Health centre	Health facility	Yes	Yes	good	5	2	9	6	No	IFEWARA 1	25	ATIBA	Yes	Agree	3	Disagree	1	3	Agree	1	4	Agree	4	Agree	1	Agree	1	4	Disagree	1
167	1	55b4920f-2940-4593-b284-397d5f0d9155	Missing	Christianity	Secondary completed	secondary or higher	1	Married	Ever married	1	Artisan	5000	1	1	less than three	2	2	1	Mission Home	Non health facility	Yes	Yes	good	5	2	9	6	No	ITAGUNMODI	14	OWENA	Yes	Agree	2	Disagree	0	2	uncertain	1	3	Agree	3	Agree	1	Uncertain	0	2	uncertain	0
602	1	04dc99a2-fdaa-458f-8f9f-64a00d5f015e	Missing	Christianity	Secondary completed	secondary or higher	1	Married	Ever married	1	Trader	4000	1	1	less than three	2	2	1	General hospital	Health facility	No	Yes	good	5	2	9	6	Yes	MUROKO	23	ISOLO	Yes	Agree	3	Disagree	1	3	Agree	1	4	Agree	4	Agree	1	Agree	1	4	Disagree	1
18	1	ed4a0aaf-23d1-4cb2-b9e2-886448bc3f5b	Missing	Islam	Secondary completed	secondary or higher	1	Married	Ever married	1	Artisan	4000	1	1	less than three	2	1	1	Mission Home	Non health facility	Yes	Yes	good	4	2	9	6	Yes	OSU 3	6	OKEOMI	Yes	Agree	3	Disagree	1	3	Agree	1	4	Agree	0	Disagree	0	Agree	1	4	Disagree	1
16	1	6925ffd7-f958-4fbf-872b-f42dc6965a4a	Missing	Christianity	Secondary completed	secondary or higher	1	Married	Ever married	1	Artisan	6000	1	1	less than three	2	2	1	Health centre	Health facility	Yes	Yes	good	6	1	12	6	Yes	IFELODUN	12	ODO IJU	Yes	Agree	3	Disagree	1	3	Agree	1	4	Agree	0	Disagree	0	Agree	1	4	Disagree	1
503	1	4b1c85b4-53a9-4dad-bb8f-4f33e3e8fc48	Missing	Islam	Secondary completed	secondary or higher	1	Single	Never married	0	others	5000	1	1	less than three	2	2	1	Private Clinic	Health facility	Yes	Yes	poor	8	1	9	3	Yes	ITAGUNMODI	14	OWENA	Yes	Agree	2	Uncertain	0	2	uncertain	1	4	Agree	4	Agree	1	Agree	1	4	Disagree	1
198	1	15b268d3-c4f4-45a2-b295-6977b291d1c6	Missing	Christianity	Secondary completed	secondary or higher	2	Married	Ever married	1	Trader	2000	1	1	less than three	2	2	1	Health centre	Health facility	Yes	No	poor	7	1	9	6	No	OKE IBODE	20	ABEBEYUN	Yes	Agree	3	Uncertain	1	3	Agree	1	3	Agree	3	Agree	1	Uncertain	0	2	uncertain	0
614	1	32ce1005-289b-4475-a559-53b1b48a9ba3	Missing	Christianity	Secondary completed	secondary or higher	2	Married	Ever married	1	Artisan	6000	1	2	less than three	2	2	1	Health centre	Health facility	No	Yes	poor	5	1	9	6	Yes	OSU 3	7	OGIDIGBASA	Yes	Agree	2	Disagree	0	2	uncertain	1	3	Agree	3	Agree	1	Agree	1	3	Disagree	1
200	1	5ea3ef01-299d-49fc-9760-8c773ca2a23e	Missing	Christianity	Post secondary	secondary or higher	2	Married	Ever married	1	Trader	3000	1	2	less than three	2	2	1	Health centre	Health facility	Yes	Yes	good	5	2	9	6	No	IFEWARA 1	25	ATIBA	Yes	Agree	3	Disagree	1	3	Agree	1	4	Agree	4	Agree	1	Agree	1	3	Disagree	1
569	1	b823d27c-4892-4d0b-9a39-a66434102072	Missing	Christianity	Post secondary	secondary or higher	2	Married	Ever married	1	others	5000	1	1	less than three	2	2	1	Private Clinic	Health facility	No	Yes	good	5	2	9	6	Yes	MUROKO	23	ISOLO	Yes	Agree	3	Disagree	1	3	Agree	1	3	Agree	3	Agree	1	Agree	1	3	Disagree	1
629	1	9e039104-a77c-4ecc-aca7-67ecd0dcb488	Missing	Christianity	Post secondary	secondary or higher	2	Married	Ever married	1	Trader	7000	1	2	less than three	2	2	1	Health centre	Health facility	No	Yes	poor	5	2	9	6	Yes	OSU 1	3	AMOJI	Yes	Agree	3	Disagree	1	3	Agree	1	4	Agree	4	Agree	1	Agree	1	4	Disagree	1
407	1	f5e7e9ce-1f15-4f85-8e41-f7f88032b62c	Missing	Christianity	Primary completed	None or primarycompleted	1	Married	Ever married	1	Artisan	3000	1	1	less than three	2	2	1	Health centre	Health facility	Yes	Yes	good	5	2	9	6	Yes	IFELODUN	11	IJESA	Yes	Agree	3	Disagree	1	3	Agree	1	4	Agree	4	Agree	1	Agree	1	4	Disagree	1
333	1	a2855a67-85e4-4391-9878-619c864b5856	Missing	Islam	Primary completed	None or primarycompleted	1	Married	Ever married	1	Trader	3000	1	1	less than three	2	2	1	General hospital	Health facility	Yes	Yes	poor	5	2	9	6	Yes	IFEWARA 2	27	ILODE OKE	Yes	Agree	3	Disagree	1	3	Agree	1	3	Agree	4	Agree	1	Agree	1	3	Disagree	1
442	1	78d7f51b-b53c-4194-8fec-9b9ba6ea23e2	Missing	Christianity	Primary completed	None or primarycompleted	1	Married	Ever married	1	Trader	3000	1	1	less than three	2	2	1	Health centre	Health facility	Yes	Yes	good	5	2	9	6	Yes	ISAOBI	21	ABA AJANI	Yes	Agree	3	Disagree	1	3	Agree	1	4	Agree	4	Agree	1	Agree	1	4	Disagree	1
697	1	227b45ff-0e0e-44b5-9cae-24d85e77230d	Missing	Islam	Primary completed	None or primarycompleted	1	Married	Ever married	1	Trader	8000	1	1	less than three	2	2	1	Health centre	Health facility	Yes	Yes	good	5	2	9	6	Yes	OSU 2	4	ILUBA	Yes	Agree	2	Disagree	0	2	uncertain	1	4	Agree	4	Agree	1	Agree	1	4	Disagree	1
709	1	a3ccfed9-95e5-4602-bb30-1f6b40bbca31	Missing	Islam	Secondary completed	secondary or higher	1	Married	Ever married	1	Artisan	6000	1	1	less than three	2	2	1	General hospital	Health facility	Yes	Yes	good	5	2	9	6	Yes	IFELODUN	12	ODO IJU	Yes	Agree	2	Disagree	0	2	uncertain	1	3	Agree	3	Agree	1	Agree	1	3	Disagree	1
728	1	032c65d7-c986-4d45-8c95-43124ef0156c	Missing	Christianity	Secondary completed	secondary or higher	1	Married	Ever married	1	Trader	1000	1	1	less than three	2	2	1	Health centre	Health facility	Yes	Yes	good	5	2	9	6	No	OSU 3	6	OKEOMI	Yes	Agree	2	Disagree	0	2	uncertain	1	4	Agree	4	Agree	1	Agree	1	3	Disagree	1
352	1	fa905b78-b7db-4b15-89d4-0c625a645ea9	Missing	Islam	Post secondary	secondary or higher	3	Married	Ever married	1	Trader	15000	2	3	Greater	2	2	1	Home	Non health facility	Yes	Yes	good	5	2	9	6	Yes	OSU 1	2	FADUGBA	Yes	Agree	3	Disagree	1	3	Agree	1	4	Agree	4	Agree	1	Agree	1	4	Disagree	1
184	1	97e87101-cbde-4dff-8990-e59197b05db5	Missing	Islam	Secondary completed	secondary or higher	2	Married	Ever married	1	Farmer	13000	2	2	less than three	2	2	1	Health centre	Health facility	Yes	Yes	good	5	2	9	6	Yes	IFEWARA 2	29	AGBABIAKA	Yes	Agree	3	Uncertain	1	3	Agree	1	3	Agree	3	Agree	1	Uncertain	0	2	uncertain	0
737	1	b84ba2da-c690-4cc8-81c4-bb7216c06171	Missing	Christianity	Secondary completed	secondary or higher	1	Divorced	Ever married	1	civil servant	10000	2	1	less than three	2	2	1	Health centre	Health facility	Yes	Yes	good	5	2	9	6	Yes	OSU 3	8	BOLORUNDURO	Yes	Agree	2	Disagree	0	2	uncertain	1	4	Agree	4	Agree	1	Agree	1	4	Disagree	1
91	1	435deea8-bac5-46ae-9416-fdc255cc7299	Missing	Islam	Primary completed	None or primarycompleted	4	Married	Ever married	1	Farmer	10000	2	4	Greater	2	3	1	Health centre	Health facility	Yes	Yes	good	4	1	9	8	Yes	OSU 1	2	FADUGBA	Yes	Agree	3	Disagree	1	3	Agree	1	4	Agree	4	Agree	1	Agree	1	4	Disagree	1
168	1	78eeb1ae-f61c-47a2-89c8-8c3b42c4ad9b	Missing	Christianity	Secondary completed	secondary or higher	1	Married	Ever married	1	Artisan	3000	1	1	less than three	1	2	1	Mission Home	Non health facility	Yes	Yes	good	5	2	9	6	Yes	IBODI	10	IMORO	Yes	Agree	2	Uncertain	0	2	uncertain	1	3	Agree	3	Agree	1	Uncertain	0	2	uncertain	0
179	1	d32d8eae-faeb-4583-b050-9849b89e5d5a	Missing	Christianity	Primary completed	None or primarycompleted	2	Married	Ever married	1	Farmer	2000	1	2	less than three	2	1	1	Health centre	Health facility	Yes	Yes	good	5	2	9	6	Yes	IFEWARA 2	27	ILODE OKE	Yes	Agree	3	Uncertain	1	3	Agree	1	3	Agree	3	Agree	1	Agree	1	3	Disagree	1
273	1	00bc9145-298a-42f2-aaaa-7e8cbe6b8ef9	Missing	Islam	Primary completed	None or primarycompleted	1	Married	Ever married	2	Artisan	3000	1	1	less than three	2	2	1	Health centre	Health facility	Yes	Yes	good	5	2	9	6	Yes	ITAGUNMODI	14	OWENA	Yes	Agree	3	Agree	1	3	Agree	1	3	Agree	3	Agree	1	Agree	1	3	Disagree	1
610	1	077c1f4b-9234-481f-a02e-a7da828c14a1	Missing	Christianity	Secondary completed	secondary or higher	2	Married	Ever married	1	Trader	6000	1	2	less than three	2	1	1	Health centre	Health facility	No	Yes	good	5	2	9	6	Yes	IFEWARA 2	28	AGBEDE	Yes	Agree	3	Disagree	1	3	Agree	1	4	Agree	4	Agree	1	Agree	1	4	Disagree	1
450	1	906417ec-6f63-415f-9233-4c4c0bf87919	Missing	Christianity	Secondary completed	secondary or higher	1	Married	Ever married	1	Trader	5000	1	1	less than three	2	2	1	Health centre	Health facility	Yes	Yes	good	5	2	9	6	Yes	ISAOBI	21	ABA AJANI	Yes	Agree	3	Uncertain	1	3	Agree	1	4	Agree	2	uncertain	0	Uncertain	0	4	Disagree	1
292	1	c0066296-fd6a-4ebd-8b82-0e80c78edba5	Missing	Christianity	Secondary completed	secondary or higher	1	Married	Ever married	1	others	8500	1	1	less than three	2	2	1	General hospital	Health facility	Yes	Yes	good	5	2	9	3	No	ITAGUNMODI	15	ITAGUN	Yes	Agree	3	Disagree	1	3	Agree	1	4	Agree	4	Agree	1	Agree	1	4	Disagree	1
287	1	838238d9-8dbc-4566-a408-59f5b87f6574	Missing	Christianity	Secondary completed	secondary or higher	2	Married	Ever married	1	Trader	4000	1	2	less than three	2	2	1	Health centre	Health facility	Yes	Yes	good	5	2	9	6	No	ITAGUNMODI	14	OWENA	Yes	Agree	3	Disagree	1	3	Agree	1	4	Agree	4	Agree	1	Agree	1	4	Disagree	1
727	1	854e8b7d-4493-4d53-af18-bb404ca44c89	Missing	Christianity	Secondary completed	secondary or higher	1	Married	Ever married	1	Trader	2000	1	1	less than three	2	2	1	Private Clinic	Health facility	No	Yes	good	5	2	9	6	No	OSU 3	6	OKEOMI	Missing	Uncertain	2	Disagree	0	2	uncertain	1	3	Agree	3	Agree	1	Agree	1	3	Disagree	1
723	1	64f1a69e-ecec-4f0f-8f7e-353add73b991	Missing	Christianity	Secondary completed	secondary or higher	2	Married	Ever married	1	Trader	1000	1	2	less than three	2	2	1	Health centre	Health facility	Yes	Yes	good	5	2	9	6	Yes	OSU 3	6	OKEOMI	Yes	Agree	2	Disagree	0	2	uncertain	1	4	Agree	4	Agree	1	Agree	1	3	Disagree	1
626	1	eb2918e9-76dc-4eb8-9e01-7f9a6c55a415	Missing	Christianity	Post secondary	secondary or higher	2	Married	Ever married	1	civil servant	30000	2	2	less than three	2	2	1	Health centre	Health facility	Yes	Yes	good	5	2	9	5	Yes	OKE IBODE	18	AKAGBA	Yes	Agree	3	Disagree	1	3	Agree	1	4	Agree	3	Agree	1	Agree	1	4	Disagree	1
579	1	a4e0767a-91a3-44f3-88a5-d1fda05b574c	Missing	Islam	Secondary completed	secondary or higher	1	Married	Ever married	1	Artisan	10000	2	1	less than three	2	3	1	Tertiary hospital	Health facility	Yes	Yes	good	5	2	9	6	Yes	OKE IBODE	16	ILORO OKE	Yes	Agree	2	Disagree	0	2	uncertain	1	3	Agree	3	Agree	1	Agree	1	3	Disagree	1
577	1	fcb89be2-fbb3-49e0-ac96-00a1a35dd96f	Missing	Islam	Secondary completed	secondary or higher	2	Married	Ever married	1	Trader	12000	2	2	less than three	2	2	1	Health centre	Health facility	No	Yes	good	5	2	9	6	Yes	OKE IBODE	16	ILORO OKE	Yes	Agree	3	Disagree	1	3	Agree	1	3	Agree	3	Agree	1	Agree	1	3	Disagree	1
640	1	e2ec6357-eba1-4dd2-ad7c-8e217e8c2c08	Missing	Christianity	Post secondary	secondary or higher	1	Married	Ever married	1	Trader	5000	1	1	less than three	2	2	1	General hospital	Health facility	Yes	No	poor	5	1	9	4	Yes	OSU 3	7	OGIDIGBASA	Yes	Agree	2	Disagree	0	2	uncertain	0	1	Disagree	1	Disagree	0	Disagree	0	3	Disagree	1
600	1	ae0d2ce4-b807-47f7-abd8-f70033ec6cc9	Missing	Christianity	Primary completed	None or primarycompleted	2	Married	Ever married	1	Artisan	6000	1	2	less than three	2	2	1	Health centre	Health facility	Yes	Yes	good	4	1	9	6	Yes	MUROKO	24	IMOLA	Yes	Agree	3	Disagree	1	3	Agree	1	3	Agree	3	Agree	1	Agree	1	3	Disagree	1
381	1	229769a3-ba62-49f0-9a2f-0d914b59b8fe	Missing	Islam	Secondary completed	secondary or higher	2	Married	Ever married	1	Artisan	4000	1	2	less than three	2	2	1	Health centre	Health facility	Yes	Yes	good	4	1	9	4	Yes	IFEWARA 2	29	AGBABIAKA	Yes	Agree	2	Disagree	0	2	uncertain	1	4	Agree	4	Agree	1	Agree	1	4	Disagree	1
212	1	4b285365-70a4-4533-9572-78f09ffe6c91	Missing	Islam	Primary completed	None or primarycompleted	1	Married	Ever married	3	Trader	1500	1	1	less than three	2	2	1	Health centre	Health facility	Yes	Yes	poor	5	2	9	6	No	IFEWARA 1	25	ATIBA	Missing	Uncertain	3	Disagree	1	3	Agree	1	4	Agree	4	Agree	1	Agree	1	4	Disagree	1
729	1	b6199641-ac13-4b75-ae3e-55bbda4cf604	Missing	Christianity	Secondary completed	secondary or higher	2	Married	Ever married	1	Trader	5000	1	2	less than three	2	2	1	Health centre	Health facility	Yes	Yes	good	5	2	9	6	Yes	IFELODUN	12	ODO IJU	Yes	Agree	2	Disagree	0	2	uncertain	1	4	Agree	4	Agree	1	Agree	1	3	Disagree	1
342	1	c9bc5466-f293-4b0c-8701-a1f25396c9db	Missing	Islam	Secondary completed	secondary or higher	2	Married	Ever married	1	Trader	3000	1	2	less than three	2	2	1	General hospital	Health facility	Yes	Yes	good	5	2	9	6	Yes	IFEWARA 1	25	ATIBA	Yes	Agree	3	Disagree	1	3	Agree	1	4	Agree	4	Agree	1	Agree	1	3	Disagree	1
274	1	232336a0-eb72-4c68-8729-236bf565f50c	Missing	Christianity	Secondary completed	secondary or higher	2	Married	Ever married	2	Artisan	4000	1	2	less than three	2	2	1	General hospital	Health facility	Yes	Yes	good	5	2	9	6	Yes	ITAGUNMODI	14	OWENA	Yes	Agree	3	Agree	1	3	Agree	1	3	Agree	3	Agree	1	Agree	1	3	Disagree	1
631	1	3986b04b-f2e9-4743-a74d-273665fc7e3e	Missing	Islam	Secondary completed	secondary or higher	2	Married	Ever married	1	Trader	5000	1	2	less than three	2	2	1	Health centre	Health facility	No	Yes	good	5	2	10	6	Yes	OSU 1	3	AMOJI	Yes	Agree	2	Disagree	0	2	uncertain	1	3	Agree	3	Agree	1	Agree	1	3	Disagree	1
628	1	71979720-179d-48ef-ae35-fd9e0ee0ea3d	Missing	Christianity	Secondary completed	secondary or higher	2	Married	Ever married	1	Trader	6000	1	2	less than three	2	2	1	Health centre	Health facility	No	Yes	good	5	2	9	6	Yes	OSU 1	3	AMOJI	Yes	Agree	2	Disagree	0	2	uncertain	1	3	Agree	3	Agree	1	Agree	1	4	Disagree	1
400	1	ca2a8dfc-fdcd-4ae1-9c33-94fa6bd39119	Missing	Christianity	Post secondary	secondary or higher	2	Married	Ever married	1	civil servant	25000	2	2	less than three	2	2	1	General hospital	Health facility	Yes	Yes	good	5	2	9	6	Yes	IFELODUN	13	ASEPE	Yes	Agree	3	Disagree	1	3	Agree	1	3	Agree	4	Agree	1	Agree	1	4	Disagree	1
29	1	18b16553-6f3c-45aa-8e6b-ddaff57b561b	Missing	Islam	Post secondary	secondary or higher	2	Married	Ever married	1	civil servant	20000	2	2	less than three	2	2	1	Health centre	Health facility	Yes	Yes	good	5	2	9	6	Yes	IFELODUN	13	ASEPE	Yes	Agree	3	Disagree	1	3	Agree	1	4	Agree	4	Agree	1	Agree	1	4	Disagree	1
568	1	bcb67a22-0828-438a-b08b-0a586f7fbb29	Missing	Islam	Post secondary	secondary or higher	2	Married	Ever married	1	Trader	15000	2	2	less than three	2	2	1	Health centre	Health facility	No	Yes	good	5	2	9	6	Yes	MUROKO	24	IMOLA	Yes	Agree	3	Disagree	1	3	Agree	1	4	Agree	4	Agree	1	Agree	1	4	Disagree	1
396	1	5903908d-848c-4c69-bd8e-a9cb1404c353	Missing	Islam	Secondary completed	secondary or higher	1	Married	Ever married	1	Trader	10000	2	1	less than three	2	2	1	Health centre	Health facility	Yes	Yes	good	5	2	9	6	Yes	IFEWARA 2	28	AGBEDE	Yes	Agree	2	Disagree	0	2	uncertain	1	3	Agree	3	Agree	1	Uncertain	0	4	Disagree	1
696	1	e2fd2dfe-c7a7-44f5-b2e3-f8c3d8627517	Missing	Islam	Secondary completed	secondary or higher	2	Married	Ever married	1	civil servant	10000	2	2	less than three	2	2	1	Private Clinic	Health facility	Yes	Yes	good	5	2	9	6	Yes	OSU 2	4	ILUBA	Yes	Agree	3	Disagree	1	3	Agree	1	4	Agree	4	Agree	1	Agree	1	3	Disagree	1
639	1	d8762e92-62c8-4d08-8bbf-fafc8de244c6	Missing	Christianity	Post secondary	secondary or higher	1	Married	Ever married	1	Trader	1000	1	1	less than three	2	2	1	General hospital	Health facility	Yes	Yes	good	4	1	9	48	Yes	MUROKO	23	ISOLO	Yes	Agree	2	Disagree	0	2	uncertain	1	3	Agree	1	Disagree	0	Agree	1	4	Disagree	1
343	1	86ffcb47-2b74-40e0-9e99-212767840d4e	Missing	Islam	Secondary completed	secondary or higher	2	Married	Ever married	2	Trader	6000	1	2	less than three	2	2	1	Health centre	Health facility	Yes	Yes	good	5	1	5	6	Yes	IFEWARA 1	26	BOWAJI	Yes	Agree	3	Disagree	1	3	Agree	1	4	Agree	4	Agree	1	Agree	1	4	Disagree	1
113	1	bf4d1639-02b4-4807-8e4f-dfcf6bedb820	Missing	Christianity	Secondary completed	secondary or higher	3	Married	Ever married	1	Trader	10000	2	3	Greater	1	1	1	Mission Home	Non health facility	Yes	Yes	good	5	2	9	12	Yes	OSU 2	4	ILUBA	Yes	Agree	3	Disagree	1	3	Agree	1	4	Agree	4	Agree	1	Agree	1	4	Disagree	1
687	1	9d27dad3-c1de-4636-85b2-ab51c9823d9f	Missing	Christianity	None	None or primarycompleted	2	Married	Ever married	1	Farmer	5000	1	2	less than three	2	2	1	Health centre	Health facility	Yes	Yes	good	5	2	9	6	Yes	OKE IBODE	17	IGBOGI	Yes	Agree	3	Uncertain	1	3	Agree	1	4	Agree	3	Agree	1	Agree	1	4	Disagree	1
17	1	0114ec69-6d38-4383-ad9c-8ea94740a799	Missing	Traditional Religion	None	None or primarycompleted	3	Married	Ever married	2	Artisan	4000	1	3	Greater	2	1	1	General hospital	Health facility	No	Yes	good	5	2	9	6	Yes	OSU 3	6	OKEOMI	Yes	Agree	3	Disagree	1	3	Agree	1	4	Agree	4	Agree	1	Agree	1	4	Disagree	1
205	1	0b859a6f-af73-41d0-a0a3-59f69992d07a	Missing	Christianity	Primary completed	None or primarycompleted	1	Married	Ever married	1	Trader	1000	1	1	less than three	2	2	1	Health centre	Health facility	Yes	Yes	good	5	2	9	6	No	IFELODUN	13	ASEPE	Yes	Agree	2	Disagree	0	2	uncertain	1	3	Agree	3	Agree	1	Agree	1	3	Disagree	1
420	1	0a703a0b-f285-4758-a632-43e7b50268a8	Missing	Christianity	Primary completed	None or primarycompleted	2	Married	Ever married	1	Trader	3000	1	2	less than three	2	2	1	Health centre	Health facility	Yes	Yes	poor	5	2	9	6	Yes	IFELODUN	11	IJESA	Yes	Agree	3	Disagree	1	3	Agree	1	4	Agree	2	uncertain	0	Uncertain	0	4	Disagree	1
220	1	3433b01c-0fd9-4874-949c-2aedd6ef282d	Missing	Christianity	Primary completed	None or primarycompleted	2	Married	Ever married	2	Trader	1000	1	2	less than three	2	2	1	Health centre	Health facility	Yes	Yes	good	5	2	9	6	No	IFELODUN	13	ASEPE	Yes	Agree	3	Disagree	1	3	Agree	1	4	Agree	4	Agree	1	Agree	1	4	Disagree	1
248	1	c7effc6c-13b1-4210-9781-91cc2e030756	Missing	Christianity	Primary completed	None or primarycompleted	2	Married	Ever married	2	Trader	1500	1	1	less than three	2	2	1	Health centre	Health facility	Yes	Yes	good	5	2	9	6	Yes	IFEWARA 1	25	ATIBA	Yes	Agree	2	Disagree	0	2	uncertain	1	4	Agree	4	Agree	1	Agree	1	3	Disagree	1
186	1	72e38ab1-3b79-4802-be3b-71c0336fc493	Missing	Islam	Primary completed	None or primarycompleted	2	Married	Ever married	1	Farmer	4000	1	2	less than three	2	2	1	Health centre	Health facility	Yes	Yes	good	5	2	9	6	Yes	IFEWARA 2	29	AGBABIAKA	No	Disagree	3	Disagree	1	3	Agree	1	3	Agree	3	Agree	1	Agree	1	3	Disagree	1
438	1	5a073be9-83d5-4548-88bd-e9b650979949	Missing	Christianity	Primary completed	None or primarycompleted	1	Married	Ever married	1	Trader	6000	1	1	less than three	2	2	1	Home	Non health facility	Yes	Yes	good	5	2	9	6	Yes	ISAOBI	21	ABA AJANI	Yes	Agree	3	Disagree	1	3	Agree	1	4	Agree	4	Agree	1	Agree	1	4	Disagree	1
237	1	df11fc9e-251e-4c92-9ae3-d3a217d32797	Missing	Christianity	Secondary completed	secondary or higher	3	Married	Ever married	1	Artisan	2000	1	3	Greater	2	2	1	Health centre	Health facility	Yes	Yes	good	5	2	9	6	No	IFEWARA 1	25	ATIBA	Yes	Agree	2	Disagree	0	2	uncertain	1	3	Agree	3	Agree	1	Agree	1	3	Disagree	1
246	1	e34059fc-941d-4ada-a109-2f0e70d11122	Missing	Christianity	Secondary completed	secondary or higher	3	Married	Ever married	2	Artisan	7000	1	3	Greater	2	2	1	Mission Home	Non health facility	Yes	Yes	good	5	2	9	6	No	IFEWARA 1	26	BOWAJI	Yes	Agree	3	Disagree	1	3	Agree	1	4	Agree	4	Agree	1	Agree	1	3	Disagree	1
387	1	e32fe677-488c-4fd6-a95e-fc8ef359a670	Missing	Islam	Secondary completed	secondary or higher	2	Married	Ever married	2	Trader	5000	1	2	less than three	2	2	1	Health centre	Health facility	Yes	Yes	good	5	2	9	6	Yes	IFEWARA 2	29	AGBABIAKA	Yes	Agree	3	Disagree	1	3	Agree	1	4	Agree	4	Agree	1	Agree	1	4	Disagree	1
300	1	a0d0a208-ba9f-4c5a-a0b7-397ae761e346	Missing	Christianity	Secondary completed	secondary or higher	2	Married	Ever married	1	Trader	5000	1	2	less than three	2	2	1	Health centre	Health facility	Yes	Yes	good	5	2	9	6	No	ISAOBI	21	ABA AJANI	Yes	Agree	3	Disagree	1	3	Agree	1	4	Agree	4	Agree	1	Agree	1	4	Disagree	1
215	1	07e4d3b5-143e-412e-9585-1b99d8c566d8	Missing	Christianity	Secondary completed	secondary or higher	1	Married	Ever married	1	Artisan	3000	1	1	less than three	2	2	1	Health centre	Health facility	Yes	Yes	good	5	2	9	6	No	ITAGUNMODI	14	OWENA	Yes	Agree	2	Disagree	0	2	uncertain	1	3	Agree	3	Agree	1	Agree	1	3	Disagree	1
209	1	51b5dc20-3c59-499d-8d72-d5423752b2ce	Missing	Islam	Secondary completed	secondary or higher	1	Married	Ever married	1	Artisan	2500	1	1	less than three	2	2	1	Health centre	Health facility	Yes	Yes	good	5	2	9	6	No	MUROKO	23	ISOLO	Yes	Agree	3	Disagree	1	3	Agree	1	4	Agree	4	Agree	1	Agree	1	4	Disagree	1
309	1	f709a865-9f7d-4a1e-abef-3ed0f404a275	Missing	Christianity	Secondary completed	secondary or higher	2	Married	Ever married	1	Artisan	3500	1	2	less than three	2	2	1	Health centre	Health facility	Yes	Yes	good	5	2	9	6	Yes	OKE IBODE	18	AKAGBA	Yes	Agree	3	Disagree	1	3	Agree	1	4	Agree	4	Agree	1	Agree	1	4	Disagree	1
361	1	c70949a5-4879-432f-af86-a78a87c8f908	Missing	Christianity	Secondary completed	secondary or higher	2	Married	Ever married	2	Unemployed	5000	1	2	less than three	2	2	1	Home	Non health facility	Yes	Yes	poor	5	2	9	6	No	OSU 1	3	AMOJI	Yes	Agree	3	Disagree	1	3	Agree	1	4	Agree	4	Agree	1	Agree	1	4	Disagree	1
724	1	62df79e8-a948-4664-9c87-02e98eb8332c	Missing	Islam	Secondary completed	secondary or higher	1	Married	Ever married	1	Trader	2000	1	1	less than three	2	2	1	Health centre	Health facility	Yes	Yes	good	5	2	9	6	No	OSU 3	6	OKEOMI	Yes	Agree	3	Disagree	1	3	Agree	1	4	Agree	4	Agree	1	Uncertain	0	2	uncertain	0
316	1	f48cf4c6-9678-41f9-ba39-4b8d347affdf	Missing	Christianity	Post secondary	secondary or higher	1	Married	Ever married	1	civil servant	15000	2	1	less than three	2	2	1	Private Clinic	Health facility	Yes	Yes	good	5	2	9	6	Yes	OSU 1	2	FADUGBA	Yes	Agree	2	Disagree	0	2	uncertain	1	3	Agree	3	Agree	1	Uncertain	0	3	Disagree	1
284	1	1ba42651-ca16-4918-b2de-589c2799cbe6	Missing	Christianity	Post secondary	secondary or higher	2	Married	Ever married	1	civil servant	18000	2	2	less than three	2	2	1	Health centre	Health facility	Yes	Yes	good	5	2	9	6	No	OSU 1	1	OBALUFON	Yes	Agree	3	Disagree	1	3	Agree	1	4	Agree	4	Agree	1	Agree	1	4	Disagree	1
713	1	824e7573-4a9e-4e45-b1a5-421870d9dc32	Missing	Christianity	Post secondary	secondary or higher	1	Married	Ever married	1	Trader	12000	2	1	less than three	2	2	1	Private Clinic	Health facility	Yes	Yes	good	5	2	9	6	Yes	OSU 3	8	BOLORUNDURO	Yes	Agree	2	Disagree	0	2	uncertain	1	4	Agree	4	Agree	1	Agree	1	3	Disagree	1
71	1	eb4743c1-a82b-4968-9df1-b2b22283667e	Missing	Christianity	Primary completed	None or primarycompleted	2	Married	Ever married	1	Farmer	15000	2	2	less than three	2	2	1	Mission Home	Non health facility	No	Yes	good	5	2	9	4	Yes	OSU 1	2	FADUGBA	Yes	Agree	3	Disagree	1	3	Agree	1	4	Agree	4	Agree	1	Agree	1	3	Disagree	1
77	1	300b2c0f-5519-4d02-bdf8-8b7f6f246682	Missing	Islam	Primary completed	None or primarycompleted	5	Married	Ever married	1	Trader	20000	2	5	Greater	2	1	1	Health centre	Health facility	Yes	Yes	good	5	2	9	4	Yes	OSU 2	5	KAJOLA	Yes	Agree	3	Disagree	1	3	Agree	1	4	Agree	4	Agree	1	Agree	1	4	Disagree	1
560	1	6abfe86e-032f-4b07-bfad-2a1a057d5453	Missing	Christianity	Secondary completed	secondary or higher	1	Married	Ever married	1	Artisan	15000	2	1	less than three	2	2	1	Health centre	Health facility	Yes	Yes	good	5	2	9	6	Yes	IFEWARA 2	30	ABA OJO	Yes	Agree	3	Disagree	1	3	Agree	1	4	Agree	4	Agree	1	Agree	1	4	Disagree	1
207	1	0279d064-59d3-436f-bba0-4c1e0c6ba6ce	Missing	Christianity	Secondary completed	secondary or higher	2	Married	Ever married	1	Trader	11000	2	2	less than three	2	2	1	Health centre	Health facility	Yes	Yes	good	5	2	9	6	No	IFEWARA 2	30	ABA OJO	Yes	Agree	3	Disagree	1	3	Agree	1	4	Agree	4	Agree	1	Agree	1	4	Disagree	1
178	1	e509fa3d-7cf4-4ae9-87ab-6a49543219ac	Missing	Islam	Secondary completed	secondary or higher	3	Married	Ever married	1	Trader	18000	2	3	Greater	2	2	1	Health centre	Health facility	Yes	Yes	good	5	2	9	6	Yes	IFEWARA 2	30	ABA OJO	Yes	Agree	3	Uncertain	1	3	Agree	1	3	Agree	3	Agree	1	Agree	1	3	Disagree	1
271	1	89aa7bc7-0039-459e-b5f4-83593916e401	Missing	Islam	Secondary completed	secondary or higher	2	Married	Ever married	3	Trader	10000	2	2	less than three	2	2	1	Health centre	Health facility	Yes	Yes	good	5	2	9	6	Yes	OSU 2	4	ILUBA	Yes	Agree	3	Agree	1	3	Agree	1	3	Agree	3	Agree	1	Agree	1	3	Disagree	1
72	1	cfa21ba3-d12f-4379-8367-78114f37e177	Missing	Christianity	Secondary completed	secondary or higher	1	Married	Ever married	1	Trader	12000	2	1	less than three	2	2	1	Health centre	Health facility	Yes	Yes	good	5	2	9	2	Yes	OSU 3	8	BOLORUNDURO	Yes	Agree	3	Disagree	1	3	Agree	1	4	Agree	4	Agree	1	Agree	1	3	Disagree	1
675	1	4061a6fc-3a12-4eb1-b751-f5ad9de3ce6c	Missing	Christianity	Secondary completed	secondary or higher	3	Married	Ever married	1	civil servant	18000	2	3	Greater	2	2	1	Mission Home	Non health facility	Yes	Yes	good	5	2	9	6	Yes	OSU 3	9	AJA ALERO	Yes	Agree	3	Disagree	1	3	Agree	1	4	Agree	4	Agree	1	Agree	1	3	Disagree	1
53	1	e7516e8f-401a-47e5-8678-e5d553a4bb83	Missing	Christianity	Post secondary	secondary or higher	3	Married	Ever married	2	Trader	15000	2	3	Greater	2	2	1	Health centre	Health facility	Yes	Yes	good	5	1	6	6	Yes	IFELODUN	13	ASEPE	Yes	Agree	3	Disagree	1	3	Agree	1	4	Agree	4	Agree	1	Agree	1	4	Disagree	1
726	1	bde1be31-b7fd-433e-97c7-0340bbad18fb	Missing	Christianity	Primary completed	None or primarycompleted	1	Married	Ever married	1	Trader	1000	1	1	less than three	2	2	1	Health centre	Health facility	Yes	Yes	good	5	2	9	6	No	OSU 3	6	OKEOMI	Yes	Agree	2	Disagree	0	2	uncertain	1	4	Agree	4	Agree	1	Uncertain	0	2	uncertain	0
618	1	7eeb79f0-503e-4eda-b69e-29d2ed66b61d	Missing	Christianity	Secondary completed	secondary or higher	2	Married	Ever married	1	Trader	7000	1	2	less than three	2	2	1	Health centre	Health facility	No	Yes	good	5	2	9	4	Yes	IFELODUN	12	ODO IJU	Yes	Agree	2	Disagree	0	2	uncertain	1	3	Agree	3	Agree	1	Agree	1	3	Disagree	1
337	1	7c14029c-4212-47f9-b30f-d4734fb2065f	Missing	Christianity	Secondary completed	secondary or higher	1	Married	Ever married	1	Trader	3000	1	2	less than three	2	2	1	Private Clinic	Health facility	Yes	Yes	good	5	2	9	6	Yes	IFEWARA 2	27	ILODE OKE	Yes	Agree	2	Disagree	0	2	uncertain	1	3	Agree	3	Agree	1	Uncertain	0	3	Disagree	1
738	1	af1794d9-ff73-4011-8db5-32a4c01dc26e	Missing	Christianity	Secondary completed	secondary or higher	2	Married	Ever married	2	Trader	5000	1	2	less than three	2	2	1	Home	Non health facility	Yes	Yes	good	5	2	9	6	Yes	OSU 3	7	OGIDIGBASA	Yes	Agree	2	Disagree	0	2	uncertain	1	3	Agree	4	Agree	1	Agree	1	4	Disagree	1
223	1	5c47e9c7-9c8e-4b77-a507-4320805add2f	Missing	Christianity	Post secondary	secondary or higher	1	Married	Ever married	1	civil servant	30000	2	1	less than three	2	2	1	Private Clinic	Health facility	Yes	Yes	good	5	2	9	6	No	OKE IBODE	18	AKAGBA	Yes	Agree	3	Disagree	1	3	Agree	1	4	Agree	3	Agree	1	Agree	1	3	Disagree	1
33	1	6241b601-de06-4a30-b32e-ac37562e130f	Missing	Islam	Post secondary	secondary or higher	3	Married	Ever married	1	civil servant	16000	2	3	Greater	2	2	1	Health centre	Health facility	Yes	Yes	good	5	2	14	6	Yes	OSU 3	9	AJA ALERO	Yes	Agree	3	Disagree	1	3	Agree	1	4	Agree	4	Agree	1	Agree	1	4	Disagree	1
34	1	296d457f-e67f-41d5-839e-9d4b54cbf56f	Missing	Islam	Post secondary	secondary or higher	3	Married	Ever married	1	civil servant	16000	2	3	Greater	2	2	1	Health centre	Health facility	Yes	Yes	good	5	2	9	6	Yes	OSU 3	9	AJA ALERO	Yes	Agree	3	Disagree	1	3	Agree	1	4	Agree	4	Agree	1	Agree	1	4	Disagree	1
32	1	40905f81-395a-4ddf-b5be-0cec61d94d68	Missing	Islam	Post secondary	secondary or higher	3	Married	Ever married	1	civil servant	16000	2	3	Greater	2	2	1	Health centre	Health facility	Yes	Yes	good	5	2	9	6	Yes	OSU 3	9	AJA ALERO	Yes	Agree	3	Disagree	1	3	Agree	1	4	Agree	4	Agree	1	Agree	1	4	Disagree	1
177	1	69a235f2-3a97-493e-bc4e-9e4a643edc50	Missing	Christianity	Primary completed	None or primarycompleted	3	Married	Ever married	2	Farmer	13000	2	2	less than three	2	2	1	Health centre	Health facility	Yes	Yes	good	9	2	9	6	No	IFEWARA 2	29	AGBABIAKA	Yes	Agree	2	Uncertain	0	2	uncertain	1	4	Agree	4	Agree	1	Agree	1	3	Disagree	1
448	1	5bdebeaf-0a15-4918-bfc0-298f98b8a329	Missing	Christianity	Secondary completed	secondary or higher	1	Married	Ever married	1	Artisan	12000	2	1	less than three	2	1	1	Health centre	Health facility	Yes	Yes	good	5	2	9	6	Yes	ISAOBI	22	IKOTUN	Yes	Agree	3	Disagree	1	3	Agree	1	4	Agree	4	Agree	1	Agree	1	4	Disagree	1
229	1	7d824915-a088-407b-ad75-971ebf48bc08	Missing	Christianity	Secondary completed	secondary or higher	1	Married	Ever married	1	civil servant	16000	2	1	less than three	2	2	1	Health centre	Health facility	Yes	Yes	good	5	2	9	6	Yes	OSU 1	1	OBALUFON	Yes	Agree	3	Disagree	1	3	Agree	1	4	Agree	4	Agree	1	Agree	1	3	Disagree	1
700	1	66ad7ab0-0cf1-4618-9386-609e3cc3dc05	Missing	Islam	Secondary completed	secondary or higher	2	Married	Ever married	1	Trader	48000	2	2	less than three	2	2	1	Health centre	Health facility	Yes	Yes	good	5	2	9	6	Yes	OSU 2	5	KAJOLA	Yes	Agree	2	Disagree	0	2	uncertain	1	4	Agree	4	Agree	1	Agree	1	4	Disagree	1
635	1	d6b5ddee-ac4a-4ea4-8f07-4eebebdfc828	Missing	Islam	Post secondary	secondary or higher	1	Married	Ever married	1	Trader	12000	2	1	less than three	2	2	1	Health centre	Health facility	Yes	Yes	poor	5	1	9	2	No	MUROKO	24	IMOLA	Yes	Agree	3	Disagree	1	3	Agree	1	4	Agree	4	Agree	1	Agree	1	4	Disagree	1
100	1	9f521744-54c6-4fd7-80c6-d85171c64cc9	Missing	Islam	Secondary completed	secondary or higher	2	Married	Ever married	2	civil servant	17000	2	2	less than three	2	2	1	Private Clinic	Health facility	Yes	Yes	good	5	1	9	1	Yes	OSU 1	1	OBALUFON	Yes	Agree	3	Disagree	1	3	Agree	1	4	Agree	4	Agree	1	Agree	1	4	Disagree	1
733	1	f8616962-98b4-4b9b-b50c-d24b3bbd1278	Missing	Christianity	Post secondary	secondary or higher	1	Married	Ever married	1	others	3000	1	1	less than three	2	2	1	Tertiary hospital	Health facility	Yes	Yes	good	5	2	9	6	Yes	IFELODUN	11	IJESA	Yes	Agree	2	Disagree	0	2	uncertain	1	4	Agree	4	Agree	1	Agree	1	3	Disagree	1
367	1	d06ccff9-1564-4b91-8b35-17a23295ce93	Missing	Christianity	Post secondary	secondary or higher	3	Married	Ever married	1	Trader	6000	1	3	Greater	2	2	1	Health centre	Health facility	Yes	Yes	good	5	2	9	6	No	OSU 3	7	OGIDIGBASA	Yes	Agree	3	Disagree	1	3	Agree	1	4	Agree	4	Agree	1	Agree	1	4	Disagree	1
303	1	f0de1727-1bd6-4870-af75-07220a777bd3	Missing	Christianity	Secondary completed	secondary or higher	3	Married	Ever married	1	Trader	6000	1	3	Greater	2	2	1	Health centre	Health facility	Yes	Yes	good	5	2	9	6	Yes	IFEWARA 1	26	BOWAJI	Yes	Agree	3	Disagree	1	3	Agree	1	4	Agree	4	Agree	1	Agree	1	4	Disagree	1
625	1	ee50f13c-5c77-49de-9787-fbbe54fa1873	Missing	Islam	Secondary completed	secondary or higher	2	Married	Ever married	1	Artisan	3000	1	2	less than three	2	2	1	Health centre	Health facility	Yes	Yes	good	5	2	9	6	Yes	OSU 1	3	AMOJI	Yes	Agree	3	Disagree	1	3	Agree	1	4	Agree	4	Agree	1	Agree	1	4	Disagree	1
701	1	54d2409c-452a-4720-8123-8e0775ff249e	Missing	Islam	Secondary completed	secondary or higher	2	Married	Ever married	1	Trader	8000	1	2	less than three	2	1	1	Health centre	Health facility	Yes	Yes	good	5	2	9	6	Yes	OSU 2	4	ILUBA	Yes	Agree	2	Disagree	0	2	uncertain	1	4	Agree	3	Agree	1	Agree	1	3	Disagree	1
52	1	59e38026-0e54-47ac-af7b-58da9d400bab	Missing	Islam	Secondary completed	secondary or higher	2	Married	Ever married	1	Trader	10000	2	2	less than three	2	2	1	General hospital	Health facility	Yes	Yes	good	5	2	9	6	Yes	IFELODUN	12	ODO IJU	Yes	Agree	3	Disagree	1	3	Agree	1	4	Agree	4	Agree	1	Agree	1	4	Disagree	1
604	1	358ca7cd-49a8-4c38-8bb3-3a8dc8a6514c	Missing	Christianity	Primary completed	None or primarycompleted	2	Married	Ever married	1	Trader	2000	1	2	less than three	2	2	1	Health centre	Health facility	No	Yes	poor	4	1	9	4	Yes	MUROKO	23	ISOLO	Yes	Agree	3	Disagree	1	3	Agree	1	4	Agree	4	Agree	1	Agree	1	4	Disagree	1
645	1	2f83a3d6-09fb-4168-90ac-6fe3b3be4480	Missing	Christianity	Secondary completed	secondary or higher	2	Married	Ever married	1	Trader	3500	1	2	less than three	2	2	1	Health centre	Health facility	Yes	Yes	poor	5	1	9	6	Yes	IBODI	10	IMORO	Yes	Agree	2	Disagree	0	2	uncertain	1	4	Agree	4	Agree	1	Agree	1	3	Disagree	1
621	1	b3ec73b7-5316-44dd-b37d-98e06e14d262	Missing	Christianity	Secondary completed	secondary or higher	4	Married	Ever married	1	Trader	4000	1	4	Greater	2	2	1	Private Clinic	Health facility	Yes	Yes	poor	3	1	9	4	Yes	IBODI	10	IMORO	Yes	Agree	2	Disagree	0	2	uncertain	1	4	Agree	4	Agree	1	Agree	1	3	Disagree	1
60	1	269a1699-78e6-4fa7-bdaa-a7a458989ea8	Missing	Christianity	Primary completed	None or primarycompleted	2	Married	Ever married	2	Farmer	10000	2	2	less than three	2	2	1	Private Clinic	Health facility	Yes	Yes	good	6	1	9	4	No	OSU 2	4	ILUBA	Yes	Agree	3	Disagree	1	3	Agree	1	4	Agree	4	Agree	1	Agree	1	3	Disagree	1
623	1	f78aad8d-978c-40d4-b844-6cc82ea61d85	Missing	Christianity	Secondary completed	secondary or higher	2	Married	Ever married	1	Trader	15000	2	2	less than three	2	2	1	TBA	Non health facility	Yes	Yes	good	7	1	15	3	Yes	OKE IBODE	20	ABEBEYUN	Yes	Agree	2	Disagree	0	2	uncertain	1	4	Agree	4	Agree	1	Agree	1	4	Disagree	1
239	1	a757ab54-1bc1-4b0e-9adc-e807beb71ea4	Missing	Christianity	Post secondary	secondary or higher	2	Married	Ever married	1	civil servant	5000	1	2	less than three	2	2	1	Health centre	Health facility	Yes	Yes	good	5	2	9	6	No	IFEWARA 1	26	BOWAJI	Yes	Agree	3	Disagree	1	3	Agree	1	3	Agree	3	Agree	1	Agree	1	3	Disagree	1
388	1	80258468-2642-4afa-93f0-4f689d4f65fc	Missing	Christianity	Post secondary	secondary or higher	2	Married	Ever married	1	civil servant	6000	1	2	less than three	2	2	1	Health centre	Health facility	Yes	Yes	good	5	2	9	6	Yes	IFEWARA 2	28	AGBEDE	Yes	Agree	3	Disagree	1	3	Agree	1	4	Agree	0	Disagree	0	Disagree	0	4	Disagree	1
570	1	4d12d28b-88a4-43ab-8c36-6f3ce426b9ea	Missing	Islam	Primary completed	None or primarycompleted	1	Married	Ever married	1	Trader	1000	1	1	less than three	2	2	1	Private Clinic	Health facility	No	Yes	good	5	2	9	6	Yes	IFEWARA 2	27	ILODE OKE	Yes	Agree	3	Disagree	1	3	Agree	1	4	Agree	4	Agree	1	Agree	1	3	Disagree	1
67	1	bab752fc-680c-49d5-af2e-51f1b5f0701a	Missing	Christianity	Primary completed	None or primarycompleted	3	Married	Ever married	1	Farmer	3000	1	3	Greater	2	2	1	TBA	Non health facility	Yes	Yes	good	5	2	9	6	Yes	OKE IBODE	18	AKAGBA	Yes	Agree	3	Disagree	1	3	Agree	1	4	Agree	4	Agree	1	Agree	1	3	Disagree	1
414	1	4bf08138-1946-4675-a9ae-76af17ea23f4	Missing	Christianity	Secondary completed	secondary or higher	1	Married	Ever married	1	Unemployed	6000	1	1	less than three	2	2	1	General hospital	Health facility	Yes	Yes	good	5	2	9	6	Yes	IFELODUN	12	ODO IJU	Yes	Agree	3	Disagree	1	3	Agree	1	4	Agree	4	Agree	1	Agree	1	4	Disagree	1
202	1	a518d567-8938-4229-bda0-98e5828919df	Missing	Christianity	Secondary completed	secondary or higher	1	Married	Ever married	1	Trader	2000	1	1	less than three	2	2	1	Health centre	Health facility	Yes	Yes	good	5	2	9	6	No	IFEWARA 2	27	ILODE OKE	Yes	Agree	3	Disagree	1	3	Agree	1	4	Agree	4	Agree	1	Agree	1	4	Disagree	1
441	1	5dd9ae58-bb1f-4690-9f4e-7537df5c40c2	Missing	Christianity	Secondary completed	secondary or higher	2	Married	Ever married	1	Artisan	6000	1	1	less than three	2	2	1	Health centre	Health facility	Yes	Yes	good	5	2	9	6	Yes	ISAOBI	21	ABA AJANI	Yes	Agree	3	Disagree	1	3	Agree	1	4	Agree	4	Agree	1	Agree	1	4	Disagree	1
440	1	2f68d8a9-d42d-4fe9-bd76-f9d71ef3fa7e	Missing	Christianity	Secondary completed	secondary or higher	2	Married	Ever married	1	Artisan	8000	1	2	less than three	2	2	1	Health centre	Health facility	Yes	Yes	good	5	2	9	6	Yes	ISAOBI	22	IKOTUN	Yes	Agree	3	Disagree	1	3	Agree	1	4	Agree	4	Agree	1	Agree	1	4	Disagree	1
68	1	6f1bda95-382f-4400-aec1-822f9c740814	Missing	Christianity	Secondary completed	secondary or higher	2	Married	Ever married	1	Trader	5000	1	2	less than three	2	2	1	Mission Home	Non health facility	Yes	Yes	good	6	2	9	6	Yes	OKE IBODE	19	OKE AGO	Yes	Agree	3	Disagree	1	3	Agree	1	4	Agree	4	Agree	1	Agree	1	3	Disagree	1
308	1	052e3eea-8bb8-4b71-b533-bb8f23aac83c	Missing	Christianity	Secondary completed	secondary or higher	3	Married	Ever married	1	Artisan	4000	1	3	Greater	2	2	1	Health centre	Health facility	Yes	Yes	good	5	2	9	6	No	OKE IBODE	18	AKAGBA	Yes	Agree	3	Disagree	1	3	Agree	1	4	Agree	4	Agree	1	Agree	1	4	Disagree	1
84	1	db1d7415-beb0-4088-b5b7-3b8215f62fcb	Missing	Christianity	Secondary completed	secondary or higher	2	Married	Ever married	1	Trader	4000	1	2	less than three	2	3	1	Health centre	Health facility	Yes	Yes	good	5	2	9	6	Yes	OSU 1	3	AMOJI	Yes	Agree	3	Disagree	1	3	Agree	1	4	Agree	4	Agree	1	Agree	1	4	Disagree	1
105	1	a41c3a5f-679f-4038-987f-8c9f361b1695	Missing	Christianity	Secondary completed	secondary or higher	2	Married	Ever married	1	Trader	8000	1	2	less than three	2	2	1	Mission Home	Non health facility	Yes	Yes	good	5	2	9	4	Yes	OSU 2	4	ILUBA	Yes	Agree	3	Disagree	1	3	Agree	1	4	Agree	4	Agree	1	Agree	1	4	Disagree	1
46	1	f5fee67a-c030-40fc-a279-92fcdbe2a8e2	Missing	Christianity	Post secondary	secondary or higher	1	Married	Ever married	1	Artisan	10000	2	1	less than three	2	1	1	Health centre	Health facility	Yes	Yes	good	5	2	9	6	Yes	IFELODUN	12	ODO IJU	Yes	Agree	3	Disagree	1	3	Agree	1	4	Agree	4	Agree	1	Agree	1	4	Disagree	1
8	1	a097397b-348f-42b8-a82c-0f5d1ffbe23d	Missing	Islam	Post secondary	secondary or higher	3	Married	Ever married	2	civil servant	30000	2	3	Greater	2	2	1	General hospital	Health facility	Yes	Yes	good	5	2	9	6	Yes	IFEWARA 2	30	ABA OJO	Yes	Agree	3	Disagree	1	3	Agree	1	4	Agree	4	Agree	1	Agree	1	4	Disagree	1
665	1	ae8837b0-0ce0-4301-aeb1-90d9aeb3130f	Missing	Christianity	Post secondary	secondary or higher	3	Married	Ever married	1	civil servant	50000	2	3	Greater	2	2	1	Mission Home	Non health facility	Yes	Yes	good	5	2	9	6	Yes	MUROKO	24	IMOLA	Yes	Agree	3	Disagree	1	3	Agree	1	4	Agree	4	Agree	1	Agree	1	4	Disagree	1
78	1	ba5db304-50eb-41a9-ab99-5b8c96f574dd	Missing	Christianity	Post secondary	secondary or higher	2	Married	Ever married	1	civil servant	50000	2	2	less than three	2	1	1	Health centre	Health facility	Yes	Yes	good	5	2	9	6	Yes	OKE IBODE	18	AKAGBA	Yes	Agree	3	Disagree	1	3	Agree	1	4	Agree	4	Agree	1	Agree	1	4	Disagree	1
315	1	4f12f254-7ff9-4e66-9d25-ff2fda2d72a3	Missing	Christianity	Post secondary	secondary or higher	1	Married	Ever married	1	civil servant	25000	2	1	less than three	2	2	1	TBA	Non health facility	Yes	Yes	good	5	2	9	6	Yes	OSU 1	1	OBALUFON	Yes	Agree	3	Disagree	1	3	Agree	1	4	Agree	4	Agree	1	Agree	1	4	Disagree	1
350	1	7673b11c-5a54-4697-a188-01c66baf657e	Missing	Islam	Post secondary	secondary or higher	3	Married	Ever married	1	civil servant	24000	2	3	Greater	2	2	1	Health centre	Health facility	Yes	Yes	good	5	2	9	3	Yes	OSU 1	1	OBALUFON	Yes	Agree	3	Disagree	1	3	Agree	1	3	Agree	4	Agree	1	Agree	1	4	Disagree	1
56	1	f2d9a9d0-cabe-440e-8738-d080430e6dc7	Missing	Christianity	Post secondary	secondary or higher	2	Married	Ever married	1	civil servant	23000	2	2	less than three	2	2	1	Tertiary hospital	Health facility	Yes	Yes	good	5	2	9	6	Yes	OSU 2	5	KAJOLA	Yes	Agree	3	Disagree	1	3	Agree	1	4	Agree	4	Agree	1	Agree	1	4	Disagree	1
115	1	95a1c6f7-12db-4268-b5ac-76ff96349a55	Missing	Christianity	Post secondary	secondary or higher	2	Married	Ever married	1	civil servant	100000	2	2	less than three	2	2	1	Private Clinic	Health facility	Yes	Yes	good	5	2	9	6	Yes	OSU 2	5	KAJOLA	Yes	Agree	3	Disagree	1	3	Agree	1	4	Agree	4	Agree	1	Agree	1	4	Disagree	1
446	1	716c6534-1a41-4490-820e-08853ce23ba5	Missing	Christianity	Secondary completed	secondary or higher	2	Married	Ever married	1	Artisan	13000	2	2	less than three	2	2	1	Health centre	Health facility	Yes	Yes	good	5	2	9	6	Yes	ISAOBI	22	IKOTUN	Yes	Agree	3	Disagree	1	3	Agree	1	4	Agree	4	Agree	1	Agree	1	4	Disagree	1
616	1	e30e9a40-8745-40ce-882f-73c3c4574175	Missing	Islam	Secondary completed	secondary or higher	3	Married	Ever married	1	Trader	15000	2	3	Greater	2	2	1	Health centre	Health facility	No	Yes	good	5	2	9	6	Yes	OSU 3	9	AJA ALERO	Yes	Agree	3	Disagree	1	3	Agree	1	4	Agree	4	Agree	1	Agree	1	4	Disagree	1
296	1	5c3861b5-f970-452d-b228-d6ca3f404ad4	Missing	Christianity	Primary completed	None or primarycompleted	3	Married	Ever married	1	Trader	8000	1	3	Greater	2	1	1	Mission Home	Non health facility	Yes	Yes	poor	5	1	9	8	No	IFEWARA 1	26	BOWAJI	Yes	Agree	3	Disagree	1	3	Agree	1	4	Agree	4	Agree	1	Agree	1	4	Disagree	1
730	1	a647477a-8945-4073-9187-17f3d8554cb3	Missing	Christianity	Secondary completed	secondary or higher	2	Married	Ever married	2	Trader	2000	1	2	less than three	2	2	1	Private Clinic	Health facility	Yes	Yes	poor	5	1	9	24	Yes	IFELODUN	11	IJESA	Yes	Agree	2	Agree	0	2	uncertain	1	4	Agree	4	Agree	1	Agree	1	3	Disagree	1
685	1	5cf968fa-d71f-402f-93b0-e3f5965a5f3d	Missing	Christianity	Post secondary	secondary or higher	1	Married	Ever married	1	Trader	5000	1	1	less than three	2	1	1	Mission Home	Non health facility	Yes	Yes	good	5	2	9	6	Yes	OKE IBODE	17	IGBOGI	Yes	Agree	3	Disagree	1	3	Agree	1	4	Agree	4	Agree	1	Agree	1	4	Disagree	1
323	1	a0aa885c-71ce-4b4e-a245-c6b6a38e099f	Missing	Christianity	Primary completed	None or primarycompleted	3	Married	Ever married	1	Trader	8000	1	3	Greater	2	2	1	Health centre	Health facility	Yes	Yes	good	5	2	9	6	Yes	OSU 1	3	AMOJI	Yes	Agree	2	Disagree	0	2	uncertain	1	4	Agree	4	Agree	1	Uncertain	0	2	uncertain	0
362	1	13ae1786-d98d-473f-962f-292c8690f99e	Missing	Christianity	Primary completed	None or primarycompleted	3	Married	Ever married	1	Trader	8000	1	3	Greater	2	1	1	Mission Home	Non health facility	Yes	Yes	poor	5	2	9	6	No	OSU 1	3	AMOJI	Yes	Agree	3	Disagree	1	3	Agree	1	4	Agree	4	Agree	1	Agree	1	4	Disagree	1
241	1	ea81c88f-608b-4e69-b73b-ff3e3d41caf1	Missing	Christianity	Secondary completed	secondary or higher	2	Married	Ever married	1	Trader	3000	1	1	less than three	2	2	1	Health centre	Health facility	Yes	Yes	good	5	2	9	6	Yes	IFEWARA 1	25	ATIBA	Yes	Agree	3	Disagree	1	3	Agree	1	4	Agree	4	Agree	1	Agree	1	4	Disagree	1
244	1	0f553925-9a0a-4df0-9df8-3a0ffb4e1bf6	Missing	Christianity	Secondary completed	secondary or higher	4	Married	Ever married	1	Trader	2000	1	4	Greater	2	2	1	Health centre	Health facility	Yes	Yes	good	5	2	9	6	No	IFEWARA 1	25	ATIBA	Yes	Agree	3	Disagree	1	3	Agree	1	4	Agree	4	Agree	1	Agree	1	3	Disagree	1
231	1	e0f7d4a8-8f2a-4866-a689-5a71605e5d4d	Missing	Christianity	Secondary completed	secondary or higher	2	Married	Ever married	1	Trader	6000	1	2	less than three	2	2	1	Health centre	Health facility	Yes	Yes	good	5	2	9	6	No	MUROKO	24	IMOLA	Yes	Agree	3	Disagree	1	3	Agree	1	4	Agree	4	Agree	1	Agree	1	4	Disagree	1
180	1	dd9cdb3d-7afb-4eab-92f0-cea8ebcddc7f	Missing	Islam	Post secondary	secondary or higher	2	Married	Ever married	1	civil servant	70000	2	2	less than three	2	2	1	Health centre	Health facility	Yes	Yes	good	5	2	9	6	No	IFEWARA 2	30	ABA OJO	Yes	Agree	3	Uncertain	1	3	Agree	1	3	Agree	3	Agree	1	Uncertain	0	2	uncertain	0
208	1	95db1592-2ef5-4667-bd82-d7e13804cd83	Missing	Christianity	Post secondary	secondary or higher	3	Married	Ever married	1	civil servant	10000	2	3	Greater	2	2	1	Health centre	Health facility	Yes	Yes	good	5	2	9	6	Yes	OSU 1	2	FADUGBA	Yes	Agree	3	Disagree	1	3	Agree	1	3	Agree	4	Agree	1	Agree	1	4	Disagree	1
322	1	f1c1ff3c-bf29-4f9c-9d61-6ca8548af860	Missing	Christianity	Post secondary	secondary or higher	3	Married	Ever married	1	Trader	18000	2	3	Greater	2	1	1	Private Clinic	Health facility	Yes	Yes	good	5	2	9	6	No	OSU 1	1	OBALUFON	Yes	Agree	3	Disagree	1	3	Agree	1	4	Agree	4	Agree	1	Agree	1	4	Disagree	1
461	1	63b06990-4d60-4b73-b166-90788aeb90f5	Missing	Christianity	Primary completed	None or primarycompleted	5	Married	Ever married	2	Farmer	5000	1	5	Greater	2	2	1	Private Clinic	Health facility	Yes	Yes	poor	5	1	9	1	Yes	OSU 1	3	AMOJI	Yes	Agree	2	Disagree	0	2	uncertain	1	3	Agree	3	Agree	1	Agree	1	4	Disagree	1
262	1	5787b930-d5e3-42ec-9aea-b03d7bc6699c	Missing	Christianity	Secondary completed	secondary or higher	3	Married	Ever married	1	Trader	5000	1	3	Greater	2	2	1	Private Clinic	Health facility	Yes	No	poor	9	1	9	6	No	IFELODUN	12	ODO IJU	Yes	Agree	2	Disagree	0	2	uncertain	1	3	Agree	3	Agree	1	Agree	1	3	Disagree	1
636	1	10a83d7c-4226-4a76-9a65-b7b68a147acf	Missing	Islam	Post secondary	secondary or higher	1	Married	Ever married	1	others	10000	2	1	less than three	2	2	1	Health centre	Health facility	Yes	Yes	poor	5	1	9	4	Yes	MUROKO	24	IMOLA	Yes	Agree	3	Agree	1	3	Agree	1	3	Agree	3	Agree	1	Agree	1	3	Disagree	1
514	1	6a45b284-3af4-4963-86a9-33756f04d693	Missing	Christianity	Secondary completed	secondary or higher	2	Married	Ever married	1	Trader	15000	2	2	less than three	2	2	1	Health centre	Health facility	Yes	Yes	poor	5	1	9	8	No	OKE IBODE	20	ABEBEYUN	Yes	Agree	3	Disagree	1	3	Agree	1	4	Agree	3	Agree	1	Agree	1	4	Disagree	1
159	1	ce743030-6517-471f-a22f-0fe1a066eb27	Missing	Christianity	Post secondary	secondary or higher	4	Married	Ever married	2	Trader	6000	1	2	less than three	2	1	1	General hospital	Health facility	Yes	Yes	good	5	2	9	6	Yes	ITAGUNMODI	14	OWENA	Yes	Agree	3	Agree	1	3	Agree	1	4	Agree	4	Agree	1	Disagree	0	1	Agree	0
617	1	03bdbd20-dbeb-49e2-8122-9c958d93775e	Missing	Christianity	Primary completed	None or primarycompleted	3	Married	Ever married	2	Artisan	5000	1	3	Greater	2	2	1	Health centre	Health facility	No	Yes	good	4	2	9	6	Yes	IFELODUN	12	ODO IJU	Yes	Agree	3	Disagree	1	3	Agree	1	3	Agree	3	Agree	1	Agree	1	3	Disagree	1
416	1	de05412d-62d4-4490-8186-9fcdfeba3bbb	Missing	Islam	Primary completed	None or primarycompleted	4	Married	Ever married	1	Trader	4000	1	4	Greater	2	2	1	Health centre	Health facility	Yes	Yes	poor	5	2	9	6	Yes	IFELODUN	11	IJESA	Yes	Agree	3	Disagree	1	3	Agree	1	4	Agree	3	Agree	1	Agree	1	4	Disagree	1
150	1	d0cd5cf2-70b9-457b-bc94-5ed3ca0dd66c	Missing	Christianity	Primary completed	None or primarycompleted	4	Married	Ever married	2	Farmer	6000	1	4	Greater	2	1	1	General hospital	Health facility	Yes	Yes	good	5	2	9	6	Yes	ITAGUNMODI	14	OWENA	Yes	Agree	3	Agree	1	3	Agree	1	4	Agree	4	Agree	1	Agree	1	4	Disagree	1
267	1	a3879331-db39-482a-8aa2-5a78a6bee1ff	Missing	Islam	Primary completed	None or primarycompleted	2	Married	Ever married	2	Trader	1000	1	2	less than three	2	2	1	General hospital	Health facility	Yes	No	poor	5	2	9	6	Yes	OKE IBODE	18	AKAGBA	Yes	Agree	3	Disagree	1	3	Agree	1	4	Agree	4	Agree	1	Agree	1	3	Disagree	1
644	1	b1597e2d-1a21-4b14-af17-46139eedf19b	Missing	Christianity	Secondary completed	secondary or higher	2	Married	Ever married	1	Trader	5000	1	2	less than three	2	2	1	Health centre	Health facility	Yes	Yes	good	5	2	9	6	Yes	IFELODUN	12	ODO IJU	Yes	Agree	2	Disagree	0	2	uncertain	1	4	Agree	4	Agree	1	Agree	1	3	Disagree	1
251	1	e88bd63a-0867-4b85-95ae-9c1e97824f96	Missing	Christianity	Secondary completed	secondary or higher	2	Married	Ever married	1	Trader	1200	1	2	less than three	2	2	1	Health centre	Health facility	Yes	Yes	good	5	2	9	6	No	IFELODUN	13	ASEPE	Yes	Agree	2	Disagree	0	2	uncertain	1	4	Agree	4	Agree	1	Agree	1	3	Disagree	1
222	1	40401e80-f2b7-4773-869d-26cfd6dd7c04	Missing	Christianity	Secondary completed	secondary or higher	3	Married	Ever married	1	Trader	3000	1	3	Greater	2	2	1	Mission Home	Non health facility	Yes	Yes	good	5	2	9	6	No	IFEWARA 1	25	ATIBA	Yes	Agree	3	Disagree	1	3	Agree	1	3	Agree	3	Agree	1	Agree	1	4	Disagree	1
183	1	21c5ba9c-ddb8-47bd-8c86-dfd611e7b35d	Missing	Christianity	Secondary completed	secondary or higher	2	Married	Ever married	1	Trader	5000	1	2	less than three	2	2	1	Health centre	Health facility	Yes	Yes	good	5	2	9	6	Yes	IFEWARA 2	28	AGBEDE	Yes	Agree	3	Agree	1	3	Agree	1	4	Agree	4	Agree	1	Agree	1	3	Disagree	1
423	1	da50a9da-ce20-4bad-8a6b-466f1e0e2106	Missing	Islam	Secondary completed	secondary or higher	4	Married	Ever married	1	Artisan	3000	1	4	Greater	2	2	1	Health centre	Health facility	Yes	Yes	good	5	2	9	6	Yes	IFEWARA 2	27	ILODE OKE	Yes	Agree	3	Disagree	1	3	Agree	1	4	Agree	4	Agree	1	Agree	1	4	Disagree	1
429	1	e764a29a-f7bc-48e8-aa79-f35a5fc76d36	Missing	Christianity	Secondary completed	secondary or higher	2	Married	Ever married	1	others	4000	1	2	less than three	2	2	1	Mission Home	Non health facility	Yes	Yes	good	5	2	9	2	Yes	ISAOBI	21	ABA AJANI	Yes	Agree	3	Disagree	1	3	Agree	1	4	Agree	4	Agree	1	Agree	1	4	Disagree	1
426	1	dbd24c35-4dda-4b19-8d6d-a10203658fb2	Missing	Christianity	Secondary completed	secondary or higher	3	Married	Ever married	1	Trader	9000	1	3	Greater	2	2	1	Health centre	Health facility	Yes	Yes	good	6	2	9	6	Yes	ISAOBI	22	IKOTUN	Yes	Agree	3	Disagree	1	3	Agree	1	4	Agree	2	uncertain	0	Uncertain	0	4	Disagree	1
599	1	48e1311b-22fd-4e73-915d-4035769f75c3	Missing	Christianity	Secondary completed	secondary or higher	2	Married	Ever married	1	Trader	5000	1	2	less than three	2	3	1	Health centre	Health facility	No	Yes	good	5	2	9	6	Yes	MUROKO	23	ISOLO	Yes	Agree	3	Disagree	1	3	Agree	1	4	Agree	4	Agree	1	Agree	1	4	Disagree	1
566	1	121ab4bb-3060-4e6f-ac17-6326948b99ed	Missing	Christianity	Secondary completed	secondary or higher	5	Married	Ever married	2	Artisan	7000	1	5	Greater	2	2	1	Health centre	Health facility	Yes	Yes	good	5	2	9	6	Yes	OKE IBODE	17	IGBOGI	Yes	Agree	3	Uncertain	1	3	Agree	1	3	Agree	3	Agree	1	Agree	1	3	Disagree	1
39	1	c7062804-1967-42a2-a003-e699744603af	Missing	Christianity	Secondary completed	secondary or higher	3	Married	Ever married	1	Artisan	5000	1	3	Greater	2	1	1	Health centre	Health facility	Yes	Yes	good	5	2	9	6	Yes	OSU 3	7	OGIDIGBASA	Yes	Agree	3	Disagree	1	3	Agree	1	4	Agree	4	Agree	1	Agree	1	4	Disagree	1
698	1	34fca2c3-1159-43e4-ad18-18ddf889e6b8	Missing	Christianity	None	None or primarycompleted	3	Married	Ever married	2	Farmer	15000	2	3	Greater	2	1	1	Health centre	Health facility	Yes	Yes	good	5	2	9	6	Yes	OSU 2	5	KAJOLA	Yes	Agree	2	Disagree	0	2	uncertain	1	3	Agree	4	Agree	1	Agree	1	3	Disagree	1
7	1	0c79e46e-5cc0-472e-ab4c-6fcfb0d2302e	Missing	Islam	Post secondary	secondary or higher	4	Married	Ever married	1	civil servant	25000	2	4	Greater	2	2	1	Health centre	Health facility	Yes	Yes	good	5	2	9	6	Yes	IFELODUN	13	ASEPE	No	Disagree	3	Disagree	1	3	Agree	1	4	Agree	4	Agree	1	Agree	1	4	Disagree	1
359	1	ab58539c-f2cf-4bfc-adb8-70650c297675	Missing	Islam	Post secondary	secondary or higher	3	Married	Ever married	1	Trader	16000	2	3	Greater	2	2	1	Health centre	Health facility	Yes	Yes	good	5	2	9	6	Yes	OSU 1	1	OBALUFON	Yes	Agree	3	Disagree	1	3	Agree	1	4	Agree	4	Agree	1	Agree	1	4	Disagree	1
302	1	41e436db-157d-4ad7-bca5-86dee88cee37	Missing	Christianity	Post secondary	secondary or higher	4	Married	Ever married	1	others	15000	2	4	Greater	2	2	1	Health centre	Health facility	Yes	Yes	good	5	2	9	6	Yes	OSU 1	1	OBALUFON	Yes	Agree	3	Disagree	1	3	Agree	1	4	Agree	4	Agree	1	Agree	1	4	Disagree	1
5	1	68df3928-9479-4699-9461-1fbbc227712b	Missing	Christianity	Post secondary	secondary or higher	1	Married	Ever married	1	others	10000	2	1	less than three	2	2	1	Mission Home	Non health facility	Yes	Yes	good	5	2	9	6	Yes	OSU 2	4	ILUBA	Yes	Agree	3	Agree	1	3	Agree	1	4	Agree	0	Disagree	0	Agree	1	4	Disagree	1
134	1	c0769c0c-91c6-419c-82e8-09b4ff1d24c6	Missing	Christianity	Post secondary	secondary or higher	4	Married	Ever married	1	civil servant	35000	2	4	Greater	2	2	1	Health centre	Health facility	Yes	Yes	good	5	2	9	6	Yes	OSU 2	5	KAJOLA	Yes	Agree	3	Agree	1	3	Agree	1	4	Agree	4	Agree	1	Agree	1	4	Disagree	1
643	1	e53189e8-50ae-4ef5-b217-6e8bbd693292	Missing	Christianity	Secondary completed	secondary or higher	2	Married	Ever married	1	Trader	10000	2	2	less than three	2	2	1	Home	Non health facility	Yes	Yes	good	5	2	9	6	Yes	IFELODUN	12	ODO IJU	Yes	Agree	2	Disagree	0	2	uncertain	1	4	Agree	4	Agree	1	Agree	1	3	Disagree	1
285	1	d5d218cd-c535-4317-b8bb-f469df460bde	Missing	Christianity	Secondary completed	secondary or higher	3	Married	Ever married	1	civil servant	10000	2	3	Greater	2	2	1	Health centre	Health facility	Yes	Yes	good	5	2	9	6	No	ITAGUNMODI	15	ITAGUN	Yes	Agree	3	Disagree	1	3	Agree	1	4	Agree	4	Agree	1	Agree	1	4	Disagree	1
154	1	71662aea-d701-4a9f-a362-d9b3f5b140f7	Missing	Christianity	Secondary completed	secondary or higher	4	Married	Ever married	1	Trader	70000	2	4	Greater	2	2	1	Health centre	Health facility	Yes	Yes	good	5	2	9	6	Yes	ITAGUNMODI	15	ITAGUN	No	Disagree	3	Disagree	1	3	Agree	1	4	Agree	4	Agree	1	Agree	1	4	Disagree	1
163	1	1012e94f-8a59-4959-906a-06f3217f8a41	Missing	Christianity	Secondary completed	secondary or higher	4	Married	Ever married	1	Trader	10000	2	4	Greater	2	3	1	Health centre	Health facility	Yes	Yes	good	5	2	9	6	Yes	ITAGUNMODI	15	ITAGUN	Yes	Agree	3	Disagree	1	3	Agree	1	4	Agree	4	Agree	1	Agree	1	3	Disagree	1
662	1	da180111-d1c9-4e7b-a429-6a57500195da	Missing	Christianity	Secondary completed	secondary or higher	1	Married	Ever married	1	Artisan	15000	2	1	less than three	2	2	1	Health centre	Health facility	Yes	Yes	good	5	2	9	6	Yes	MUROKO	24	IMOLA	Yes	Agree	3	Uncertain	1	3	Agree	1	4	Agree	4	Agree	1	Agree	1	4	Disagree	1
642	1	e4703c97-dac1-41c1-95b5-eda8b2e5de4a	Missing	Christianity	Secondary completed	secondary or higher	1	Married	Ever married	1	Trader	15000	2	1	less than three	2	2	1	Health centre	Health facility	Yes	Yes	good	5	2	9	6	Yes	MUROKO	24	IMOLA	Missing	Uncertain	2	Disagree	0	2	uncertain	1	3	Agree	3	Agree	1	Agree	1	3	Disagree	1
197	1	d2d62bb4-b028-4912-baa7-277e43490e15	Missing	Christianity	Secondary completed	secondary or higher	2	Married	Ever married	1	Trader	15000	2	2	less than three	2	2	1	Private Clinic	Health facility	Yes	Yes	good	4	2	9	6	No	OSU 1	1	OBALUFON	Yes	Agree	2	Uncertain	0	2	uncertain	1	3	Agree	3	Agree	1	Uncertain	0	2	uncertain	0
15	1	6e5359c7-1854-418e-af90-770b2a532fd1	Missing	Christianity	Secondary completed	secondary or higher	3	Married	Ever married	1	civil servant	30000	2	3	Greater	2	1	1	General hospital	Health facility	Yes	Yes	good	5	2	9	6	Yes	OSU 2	5	KAJOLA	Yes	Agree	3	Disagree	1	3	Agree	1	4	Agree	4	Agree	1	Agree	1	4	Disagree	1
37	1	2db421d0-a81d-41fb-ba3f-afa51a3c39e2	Missing	Christianity	Secondary completed	secondary or higher	2	Married	Ever married	1	Trader	10000	2	2	less than three	2	2	1	Health centre	Health facility	Yes	Yes	good	5	2	9	6	Yes	OSU 3	8	BOLORUNDURO	Yes	Agree	3	Disagree	1	3	Agree	1	4	Agree	4	Agree	1	Agree	1	4	Disagree	1
673	1	49e0e6ca-dc56-49b8-852e-756efe48b945	Missing	Islam	None	None or primarycompleted	3	Married	Ever married	1	Farmer	5000	1	3	Greater	2	2	1	Health centre	Health facility	Yes	Yes	good	5	2	9	6	Yes	OSU 3	7	OGIDIGBASA	Yes	Agree	2	Disagree	0	2	uncertain	1	4	Agree	4	Agree	1	Agree	1	3	Disagree	1
650	1	d05a18d3-220b-4c95-bd22-4c863290387b	Missing	Islam	Primary completed	None or primarycompleted	3	Married	Ever married	1	Unemployed	3000	1	3	Greater	2	2	1	Health centre	Health facility	Yes	Yes	good	5	2	9	6	Yes	OSU 3	6	OKEOMI	Yes	Agree	3	Disagree	1	3	Agree	1	4	Agree	4	Agree	1	Agree	1	4	Disagree	1
217	1	10b048ca-5573-49c5-b318-d8803d4c90e2	Missing	Christianity	Secondary completed	secondary or higher	4	Married	Ever married	1	Trader	3000	1	4	Greater	2	2	1	Health centre	Health facility	Yes	Yes	good	5	2	9	6	Yes	IFEWARA 1	25	ATIBA	Yes	Agree	2	Disagree	0	2	uncertain	1	3	Agree	3	Agree	1	Agree	1	3	Disagree	1
391	1	99dc63a4-fa8b-4e81-9aec-d6ef82dbac43	Missing	Christianity	Post secondary	secondary or higher	2	Married	Ever married	1	Trader	10000	2	2	less than three	2	2	1	Health centre	Health facility	Yes	Yes	good	5	2	9	6	Yes	IFEWARA 2	29	AGBABIAKA	Yes	Agree	3	Disagree	1	3	Agree	1	4	Agree	4	Agree	1	Agree	1	4	Disagree	1
340	1	684da4d8-fa20-457a-bda2-0d1ac763426d	Missing	Christianity	Post secondary	secondary or higher	2	Married	Ever married	1	Trader	10000	2	2	less than three	2	2	1	Health centre	Health facility	Yes	Yes	good	5	2	9	6	Yes	IFEWARA 2	30	ABA OJO	Yes	Agree	3	Disagree	1	3	Agree	1	4	Agree	4	Agree	1	Agree	1	4	Disagree	1
306	1	9f1e7004-5461-4bf5-b1b9-9336d7b504d0	Missing	Christianity	Post secondary	secondary or higher	3	Married	Ever married	1	civil servant	35000	2	3	Greater	2	2	1	Health centre	Health facility	Yes	Yes	good	5	2	9	4	No	OKE IBODE	18	AKAGBA	Yes	Agree	3	Disagree	1	3	Agree	1	4	Agree	4	Agree	1	Agree	1	4	Disagree	1
313	1	da64c7fa-864b-4159-9af8-5f85faea400b	Missing	Christianity	Post secondary	secondary or higher	3	Married	Ever married	1	Trader	20000	2	3	Greater	2	2	1	General hospital	Health facility	Yes	Yes	good	5	2	9	6	Yes	OSU 1	1	OBALUFON	Yes	Agree	3	Disagree	1	3	Agree	1	4	Agree	4	Agree	1	Agree	1	4	Disagree	1
355	1	89594fe1-f2f5-4d19-b002-1adc16712b52	Missing	Christianity	Post secondary	secondary or higher	3	Married	Ever married	1	civil servant	17000	2	3	Greater	2	2	1	General hospital	Health facility	Yes	Yes	good	5	2	9	6	Yes	OSU 1	1	OBALUFON	Yes	Agree	3	Disagree	1	3	Agree	1	4	Agree	4	Agree	1	Agree	1	4	Disagree	1
720	1	09feca34-e96a-4cf1-9f44-1972c325e63c	Missing	Christianity	Post secondary	secondary or higher	3	Married	Ever married	1	Trader	10000	2	3	Greater	2	2	1	General hospital	Health facility	Yes	Yes	good	5	2	9	6	Yes	OSU 3	8	BOLORUNDURO	Yes	Agree	2	Disagree	0	2	uncertain	1	4	Agree	2	uncertain	0	Agree	1	3	Disagree	1
683	1	b7b4bae0-3d38-4084-a6ea-71afabbe93fc	Missing	Christianity	Post secondary	secondary or higher	3	Married	Ever married	2	civil servant	16000	2	3	Greater	2	2	1	Private Clinic	Health facility	Yes	Yes	good	5	2	9	6	Yes	OSU 3	9	AJA ALERO	Yes	Agree	3	Disagree	1	3	Agree	1	4	Agree	4	Agree	1	Agree	1	3	Disagree	1
531	1	39e92440-685a-4d09-a49a-ae0819127d10	Missing	Christianity	Secondary completed	secondary or higher	1	Married	Ever married	1	Trader	5000	1	1	less than three	2	2	1	General hospital	Health facility	No	Yes	poor	5	1	9	4	Yes	IBODI	10	IMORO	Yes	Agree	3	Disagree	1	3	Agree	1	4	Agree	4	Agree	1	Agree	1	4	Disagree	1
94	1	81b7747a-345c-4de1-8740-58cf1d482978	Missing	Christianity	Secondary completed	secondary or higher	3	Married	Ever married	1	Farmer	12000	2	3	Greater	2	1	1	Health centre	Health facility	Yes	Yes	good	5	1	7	3	Yes	OSU 2	4	ILUBA	Yes	Agree	3	Disagree	1	3	Agree	1	4	Agree	4	Agree	1	Agree	1	4	Disagree	1
275	1	63b4fe97-a3ac-465c-b462-4daa8c3f72ca	Missing	Islam	Secondary completed	secondary or higher	4	Married	Ever married	2	Artisan	3000	1	4	Greater	2	2	1	General hospital	Health facility	Yes	Yes	good	5	2	9	6	Yes	ISAOBI	21	ABA AJANI	Yes	Agree	3	Disagree	1	3	Agree	1	4	Agree	4	Agree	1	Agree	1	3	Disagree	1
592	1	16ad6392-d95b-4019-a2a0-38bcaa317d5b	Missing	Christianity	Secondary completed	secondary or higher	3	Married	Ever married	2	Trader	4000	1	3	Greater	2	2	1	Private Clinic	Health facility	No	Yes	good	4	2	9	6	Yes	MUROKO	23	ISOLO	Yes	Agree	3	Disagree	1	3	Agree	1	3	Agree	3	Agree	1	Agree	1	3	Disagree	1
314	1	800896ae-98f8-4d14-bb85-cb0dcbb08858	Missing	Islam	Post secondary	secondary or higher	3	Married	Ever married	2	Trader	50000	2	1	less than three	2	2	1	Health centre	Health facility	Yes	Yes	good	5	2	9	10	Yes	IFEWARA 2	27	ILODE OKE	Yes	Agree	2	Disagree	0	2	uncertain	1	3	Agree	3	Agree	1	Uncertain	0	2	uncertain	0
744	1	9a8b6fe5-b42e-4994-a525-7fcebba1585c	Missing	Christianity	Primary completed	None or primarycompleted	3	Married	Ever married	2	Farmer	10000	2	3	Greater	2	2	1	Health centre	Health facility	Yes	Yes	good	5	2	9	6	Yes	OSU 3	8	BOLORUNDURO	Yes	Agree	2	Disagree	0	2	uncertain	1	4	Agree	4	Agree	1	Agree	1	4	Disagree	1
732	1	e061532c-5143-4fe8-a991-2ae9118e2729	Missing	Christianity	Post secondary	secondary or higher	3	Married	Ever married	1	Trader	2000	1	3	Greater	2	3	1	Health centre	Health facility	Yes	Yes	poor	2	1	9	4	No	IFELODUN	11	IJESA	Yes	Agree	2	Agree	0	2	uncertain	1	4	Agree	4	Agree	1	Agree	1	3	Disagree	1
224	1	cc8365e4-3ca6-4e70-a9f3-a1e58663328d	Missing	Christianity	Post secondary	secondary or higher	3	Married	Ever married	1	civil servant	21000	2	3	Greater	2	2	1	Mission Home	Non health facility	Yes	Yes	good	6	1	9	6	No	OSU 1	1	OBALUFON	Yes	Agree	2	Disagree	0	2	uncertain	1	3	Agree	3	Agree	1	Agree	1	3	Disagree	1
253	1	bdcdbca8-3efa-4bdc-b9d2-181b4e9f9e00	Missing	Christianity	Secondary completed	secondary or higher	4	Married	Ever married	2	Trader	2000	1	4	Greater	2	2	1	Health centre	Health facility	Yes	Yes	good	5	2	9	6	No	IFEWARA 1	25	ATIBA	Yes	Agree	2	Disagree	0	2	uncertain	1	3	Agree	3	Agree	1	Agree	1	3	Disagree	1
57	1	87abc9f9-12d6-45cc-b2d7-0e7bf78f0830	Missing	Christianity	Post secondary	secondary or higher	1	Married	Ever married	1	civil servant	15000	2	1	less than three	2	3	1	Private Clinic	Health facility	Yes	Yes	good	6	2	9	6	Yes	MUROKO	24	IMOLA	Yes	Agree	2	Disagree	0	2	uncertain	1	4	Agree	4	Agree	1	Agree	1	4	Disagree	1
264	1	156b7f7c-d7de-4b13-a719-31ca1ad649a7	Missing	Islam	Post secondary	secondary or higher	2	Married	Ever married	1	civil servant	58000	2	2	less than three	2	2	1	Tertiary hospital	Health facility	Yes	Yes	good	5	2	9	6	No	OKE IBODE	18	AKAGBA	Yes	Agree	2	Disagree	0	2	uncertain	1	3	Agree	3	Agree	1	Uncertain	0	2	uncertain	0
191	1	12538e06-46ec-409c-acc5-4355ba5882b7	Missing	Christianity	Post secondary	secondary or higher	2	Married	Ever married	1	civil servant	26000	2	2	less than three	2	2	1	Private Clinic	Health facility	Yes	Yes	good	5	2	9	6	Yes	OSU 1	1	OBALUFON	Yes	Agree	3	Disagree	1	3	Agree	1	3	Agree	3	Agree	1	Agree	1	3	Disagree	1
276	1	cb15f785-6e43-4fc1-ba1e-7385802c7ef4	Missing	Islam	Primary completed	None or primarycompleted	5	Married	Ever married	2	Trader	12500	2	5	Greater	2	2	1	Health centre	Health facility	Yes	Yes	good	5	2	9	6	Yes	ISAOBI	22	IKOTUN	Yes	Agree	3	Disagree	1	3	Agree	1	3	Agree	3	Agree	1	Agree	1	3	Disagree	1
143	1	fabdd529-85c4-4933-b7a3-a6322d494cd0	Missing	Christianity	Primary completed	None or primarycompleted	3	Married	Ever married	2	Farmer	12000	2	3	Greater	1	0	0	TBA	Non health facility	Yes	Yes	good	5	2	9	6	Yes	IFEWARA 2	29	AGBABIAKA	Yes	Agree	3	Disagree	1	3	Agree	1	4	Agree	4	Agree	1	Agree	1	3	Disagree	1
176	1	9e58135a-757b-4445-8af4-f9c0bfda9fd2	Missing	Christianity	Primary completed	None or primarycompleted	3	Married	Ever married	1	Farmer	3000	1	3	Greater	2	2	1	Health centre	Health facility	Yes	Yes	poor	5	1	9	6	No	IFEWARA 2	27	ILODE OKE	Yes	Agree	2	Uncertain	0	2	uncertain	1	3	Agree	3	Agree	1	Agree	1	3	Disagree	1
190	1	958df9c6-d3ce-4c8d-987f-99e8d1dc492c	Missing	Christianity	Post secondary	secondary or higher	3	Married	Ever married	1	civil servant	18000	2	3	Greater	1	2	1	TBA	Non health facility	Yes	Yes	good	5	2	9	6	No	OSU 1	1	OBALUFON	Yes	Agree	3	Uncertain	1	3	Agree	1	3	Agree	3	Agree	1	Uncertain	0	2	uncertain	0
204	1	bcd9cbd9-f69e-4145-ac2a-f984587d317e	Missing	Christianity	Primary completed	None or primarycompleted	3	Married	Ever married	1	Farmer	1000	1	3	Greater	2	2	1	Health centre	Health facility	Yes	Yes	good	5	2	9	6	No	IFELODUN	13	ASEPE	Yes	Agree	2	Disagree	0	2	uncertain	1	3	Agree	3	Agree	1	Agree	1	4	Disagree	1
255	1	500d1afa-336a-4e78-82b8-f8814afeec88	Missing	Islam	Secondary completed	secondary or higher	4	Married	Ever married	2	Trader	4000	1	4	Greater	2	2	1	Health centre	Health facility	Yes	Yes	good	5	2	9	6	Yes	IFEWARA 1	25	ATIBA	Yes	Agree	3	Disagree	1	3	Agree	1	4	Agree	4	Agree	1	Agree	1	4	Disagree	1
196	1	15a790e5-6293-403b-9568-9a4225cd8df0	Missing	Christianity	Post secondary	secondary or higher	3	Married	Ever married	1	civil servant	13000	2	2	less than three	2	2	1	Health centre	Health facility	Yes	Yes	good	6	2	9	6	No	OSU 1	2	FADUGBA	Yes	Agree	2	Disagree	0	2	uncertain	1	3	Agree	3	Agree	1	Uncertain	0	2	uncertain	0
725	1	b0d65c53-a6e9-4d0b-bc06-c1af8dd5724f	Missing	Christianity	Primary completed	None or primarycompleted	3	Married	Ever married	1	Farmer	2500	1	3	Greater	1	0	0	Private Clinic	Health facility	Yes	Yes	poor	5	1	9	4	No	OSU 3	6	OKEOMI	Yes	Agree	2	Disagree	0	2	uncertain	1	4	Agree	4	Agree	1	Agree	1	3	Disagree	1
656	1	ce0d94c4-f82e-41e3-9ee4-efe29eb89bd5	Missing	Christianity	Secondary completed	secondary or higher	4	Married	Ever married	1	Farmer	25000	2	4	Greater	2	1	1	Home	Non health facility	Yes	Yes	poor	5	1	9	6	No	OSU 2	5	KAJOLA	Yes	Agree	3	Disagree	1	3	Agree	1	4	Agree	4	Agree	1	Agree	1	4	Disagree	1
250	1	f75b8e67-2dd8-48a7-aa6b-dd7fff4c58c0	Missing	Christianity	Secondary completed	secondary or higher	4	Married	Ever married	2	Artisan	1000	1	4	Greater	2	2	1	Health centre	Health facility	Yes	Yes	good	5	2	9	6	Yes	IFELODUN	13	ASEPE	Yes	Agree	2	Disagree	0	2	uncertain	1	4	Agree	4	Agree	1	Agree	1	3	Disagree	1
364	1	8c85f9b9-32aa-4371-9ec7-f6150dd6bc02	Missing	Christianity	Secondary completed	secondary or higher	3	Married	Ever married	1	Trader	4000	1	3	Greater	2	2	1	Health centre	Health facility	Yes	Yes	good	5	2	9	6	Yes	IFEWARA 1	25	ATIBA	Missing	Uncertain	3	Disagree	1	3	Agree	1	4	Agree	1	Disagree	0	Agree	1	4	Disagree	1
257	1	b362ba13-8d3a-4c84-99df-6e5df913d721	Missing	Christianity	Secondary completed	secondary or higher	5	Married	Ever married	1	others	7000	1	5	Greater	2	2	1	Health centre	Health facility	Yes	Yes	good	5	2	9	6	No	IFEWARA 1	26	BOWAJI	Yes	Agree	3	Disagree	1	3	Agree	1	4	Agree	4	Agree	1	Agree	1	4	Disagree	1
432	1	66ff51c5-d120-41f2-9e98-4017881048cd	Missing	Christianity	Secondary completed	secondary or higher	3	Married	Ever married	1	Trader	8000	1	3	Greater	2	2	1	Health centre	Health facility	Yes	Yes	good	5	2	9	6	Yes	ISAOBI	22	IKOTUN	Yes	Agree	3	Disagree	1	3	Agree	1	4	Agree	1	Disagree	0	Agree	1	4	Disagree	1
193	1	84039f72-6700-43f4-adf7-6eab806fa998	Missing	Christianity	Secondary completed	secondary or higher	4	Married	Ever married	1	Trader	1000	1	4	Greater	2	2	1	Health centre	Health facility	Yes	Yes	good	5	2	9	6	Yes	ISAOBI	21	ABA AJANI	Yes	Agree	3	Disagree	1	3	Agree	1	4	Agree	1	Disagree	0	Agree	1	3	Disagree	1
164	1	921c2f7f-944a-4583-a98a-75902c2e0f87	Missing	Christianity	Post secondary	secondary or higher	3	Married	Ever married	1	civil servant	25000	2	3	Greater	2	3	1	General hospital	Health facility	Yes	Yes	good	5	2	9	6	No	ITAGUNMODI	15	ITAGUN	Yes	Agree	2	Uncertain	0	2	uncertain	1	3	Agree	3	Agree	1	Uncertain	0	2	uncertain	0
357	1	ccd56be6-dffc-4b25-a9cf-8400f04bedaa	Missing	Christianity	Post secondary	secondary or higher	5	Married	Ever married	1	civil servant	20000	2	5	Greater	2	2	1	Health centre	Health facility	Yes	Yes	good	5	2	9	6	Yes	OSU 1	1	OBALUFON	Yes	Agree	3	Disagree	1	3	Agree	1	4	Agree	4	Agree	1	Agree	1	4	Disagree	1
561	1	a8c3cc07-e694-4ea9-9f1f-c57042feed00	Missing	Christianity	Secondary completed	secondary or higher	3	Married	Ever married	1	Trader	15000	2	3	Greater	2	2	1	Health centre	Health facility	Yes	Yes	good	5	2	9	5	Yes	IFEWARA 2	30	ABA OJO	Yes	Agree	3	Disagree	1	3	Agree	1	4	Agree	1	Disagree	0	Agree	1	4	Disagree	1
98	1	b72499cb-25be-49d9-810d-4f67b3e14efd	Missing	Christianity	Secondary completed	secondary or higher	4	Married	Ever married	1	Artisan	10000	2	4	Greater	2	2	1	Mission Home	Non health facility	Yes	Yes	good	5	2	9	6	Yes	OSU 1	2	FADUGBA	Yes	Agree	3	Disagree	1	3	Agree	1	4	Agree	4	Agree	1	Agree	1	4	Disagree	1
677	1	9168f645-06b5-4576-bd56-7a9f2d61ccd4	Missing	Christianity	Secondary completed	secondary or higher	3	Married	Ever married	2	Artisan	4000	1	2	less than three	2	2	1	Health centre	Health facility	Yes	Yes	good	5	2	9	6	Yes	OSU 3	7	OGIDIGBASA	Yes	Agree	3	Disagree	1	3	Agree	1	4	Agree	3	Agree	1	Agree	1	4	Disagree	1
59	1	1af3b9ec-40e2-4b41-9be0-879c6efd17f2	Missing	Islam	Primary completed	None or primarycompleted	3	Married	Ever married	1	Trader	50000	2	3	Greater	2	2	1	Private Clinic	Health facility	Yes	Yes	good	5	1	5	12	Yes	IFELODUN	13	ASEPE	Yes	Agree	3	Disagree	1	3	Agree	1	4	Agree	4	Agree	1	Agree	1	4	Disagree	1
213	1	1961267c-01b6-47fc-a202-40ec525e398b	Missing	Christianity	Post secondary	secondary or higher	4	Married	Ever married	1	Trader	5000	1	4	Greater	2	2	1	Health centre	Health facility	Yes	Yes	good	5	2	9	6	No	IFEWARA 2	28	AGBEDE	Missing	Uncertain	3	Disagree	1	3	Agree	1	4	Agree	4	Agree	1	Agree	1	3	Disagree	1
232	1	156a3de8-5dbb-45a5-b492-169416a15ee0	Missing	Christianity	Post secondary	secondary or higher	3	Married	Ever married	1	Artisan	5000	1	3	Greater	2	2	1	Health centre	Health facility	Yes	Yes	good	5	2	9	6	No	ITAGUNMODI	14	OWENA	Yes	Agree	2	Disagree	0	2	uncertain	1	4	Agree	4	Agree	1	Agree	1	4	Disagree	1
227	1	f3c6f0cb-eba3-49a2-b477-387de9f72950	Missing	Christianity	Primary completed	None or primarycompleted	4	Married	Ever married	1	Farmer	3000	1	4	Greater	2	2	1	Health centre	Health facility	Yes	Yes	good	5	2	9	6	Yes	MUROKO	23	ISOLO	Yes	Agree	3	Disagree	1	3	Agree	1	4	Agree	4	Agree	1	Agree	1	4	Disagree	1
290	1	6b80b706-f1f6-4838-b672-10e05c9b9ad8	Missing	Christianity	Post secondary	secondary or higher	3	Married	Ever married	1	Artisan	12000	2	3	Greater	2	2	1	General hospital	Health facility	Yes	Yes	good	5	2	9	2	No	ITAGUNMODI	15	ITAGUN	Yes	Agree	3	Disagree	1	3	Agree	1	4	Agree	4	Agree	1	Agree	1	4	Disagree	1
82	1	c9d528cd-f235-48be-9e8c-27d5d70b7fad	Missing	Christianity	Secondary completed	secondary or higher	5	Married	Ever married	1	Trader	6000	1	5	Greater	2	2	1	Mission Home	Non health facility	Yes	Yes	good	5	2	9	6	Yes	OSU 1	3	AMOJI	Yes	Agree	3	Disagree	1	3	Agree	1	4	Agree	4	Agree	1	Agree	1	4	Disagree	1
668	1	579d6372-05dc-44f4-9a3a-5ecc62b5a65d	Missing	Christianity	Secondary completed	secondary or higher	3	Married	Ever married	1	Trader	4000	1	3	Greater	2	2	1	Health centre	Health facility	Yes	Yes	good	5	2	9	6	No	OSU 3	7	OGIDIGBASA	Yes	Agree	3	Disagree	1	3	Agree	1	4	Agree	3	Agree	1	Agree	1	4	Disagree	1
351	1	75142ed8-7a36-4779-ab79-df2af026c1a5	Missing	Christianity	Post secondary	secondary or higher	5	Married	Ever married	1	civil servant	15000	2	5	Greater	2	2	1	Health centre	Health facility	Yes	Yes	good	5	2	9	5	Yes	OSU 1	1	OBALUFON	Yes	Agree	3	Disagree	1	3	Agree	1	4	Agree	3	Agree	1	Agree	1	4	Disagree	1
658	1	ffcb996a-a86c-4f2e-ad4b-80121d7f507d	Missing	Christianity	Primary completed	None or primarycompleted	4	Married	Ever married	1	Farmer	15000	2	4	Greater	2	2	1	Home	Non health facility	Yes	Yes	good	5	2	9	6	Yes	MUROKO	24	IMOLA	Yes	Agree	3	Disagree	1	3	Agree	1	4	Agree	4	Agree	1	Agree	1	4	Disagree	1
648	1	0bf6b95e-84d3-49ab-8125-2bbf5504c6c8	Missing	Christianity	Secondary completed	secondary or higher	3	Married	Ever married	2	Artisan	13000	2	3	Greater	2	2	1	Health centre	Health facility	Yes	No	good	5	2	9	6	Yes	IFELODUN	13	ASEPE	Yes	Agree	3	Agree	1	3	Agree	1	4	Agree	4	Agree	1	Agree	1	4	Disagree	1
243	1	3484b362-a507-4264-b013-0cc70bf966e6	Missing	Islam	Secondary completed	secondary or higher	5	Married	Ever married	2	Trader	3000	1	5	Greater	2	2	1	Home	Non health facility	Yes	Yes	good	5	2	9	6	No	IFEWARA 1	25	ATIBA	Yes	Agree	3	Disagree	1	3	Agree	1	3	Agree	3	Agree	1	Agree	1	4	Disagree	1
225	1	6f4ddbf7-aeab-463b-861a-c6b40a4c209f	Missing	Islam	Secondary completed	secondary or higher	5	Married	Ever married	2	Trader	13000	2	5	Greater	2	2	1	Home	Non health facility	Yes	Yes	good	5	2	9	6	No	IFEWARA 2	29	AGBABIAKA	Yes	Agree	3	Disagree	1	3	Agree	1	3	Agree	3	Agree	1	Agree	1	4	Disagree	1
263	1	1f04f300-3dd4-46fd-91a4-3add3f2a64d3	Missing	Christianity	Secondary completed	secondary or higher	4	Married	Ever married	1	Trader	10000	2	4	Greater	2	2	1	Health centre	Health facility	Yes	Yes	good	5	1	7	6	Yes	OSU 3	8	BOLORUNDURO	Yes	Agree	2	Uncertain	0	2	uncertain	1	3	Agree	3	Agree	1	Agree	1	3	Disagree	1
254	1	b3488b40-0163-4c83-953b-15702c84b097	Missing	Christianity	Post secondary	secondary or higher	3	Married	Ever married	1	Trader	8000	1	3	Greater	2	2	1	Health centre	Health facility	Yes	Yes	good	5	2	9	5	Yes	IFEWARA 2	30	ABA OJO	Yes	Agree	2	Disagree	0	2	uncertain	1	4	Agree	4	Agree	1	Agree	1	4	Disagree	1
747	1	a4704834-0355-49a3-b838-ef00ded5b6c2	Missing	Islam	Primary completed	None or primarycompleted	3	Married	Ever married	2	Farmer	2000	1	3	Greater	2	2	1	Health centre	Health facility	Yes	Yes	good	5	2	9	6	Yes	OSU 3	6	OKEOMI	Yes	Agree	3	Disagree	1	3	Agree	1	4	Agree	4	Agree	1	Agree	1	4	Disagree	1
238	1	6be11695-bcbb-4ee1-b986-0e958d1906e2	Missing	Christianity	Secondary completed	secondary or higher	4	Married	Ever married	2	Trader	4000	1	4	Greater	2	2	1	Health centre	Health facility	Yes	Yes	good	5	2	9	6	Yes	IFEWARA 1	25	ATIBA	Yes	Agree	2	Disagree	0	2	uncertain	1	3	Agree	3	Agree	1	Disagree	0	3	Disagree	1
736	1	dad72930-b910-4678-ae60-3ea2b9e95804	Missing	Christianity	None	None or primarycompleted	3	Married	Ever married	2	Farmer	12000	2	3	Greater	2	2	1	Home	Non health facility	Yes	Yes	good	5	2	9	6	Yes	OSU 3	9	AJA ALERO	Yes	Agree	2	Disagree	0	2	uncertain	1	4	Agree	4	Agree	1	Agree	1	3	Disagree	1
206	1	e73f5567-e98d-4021-90a5-3bf9ffaa179f	Missing	Christianity	Primary completed	None or primarycompleted	5	Married	Ever married	1	Farmer	12000	2	5	Greater	2	2	1	Health centre	Health facility	Yes	Yes	good	5	2	9	6	No	IFEWARA 2	29	AGBABIAKA	Yes	Agree	2	Disagree	0	2	uncertain	1	3	Agree	3	Agree	1	Agree	1	3	Disagree	1
96	1	19d7751f-41fd-4ae4-8c83-394c7708b3a4	Missing	Christianity	Secondary completed	secondary or higher	4	Married	Ever married	1	Trader	15000	2	4	Greater	2	2	1	Health centre	Health facility	Yes	Yes	good	5	2	9	6	Yes	OSU 2	5	KAJOLA	Yes	Agree	3	Disagree	1	3	Agree	1	4	Agree	4	Agree	1	Agree	1	4	Disagree	1
192	1	4944d15e-403e-442b-be8a-0433ed6b24bf	Missing	Christianity	Post secondary	secondary or higher	5	Married	Ever married	1	civil servant	60000	2	5	Greater	1	0	0	General hospital	Health facility	Yes	Yes	good	5	2	9	6	Yes	OKE IBODE	18	AKAGBA	Yes	Agree	3	Disagree	1	3	Agree	1	4	Agree	4	Agree	1	Agree	1	3	Disagree	1
752	1	c8d714f0-31b9-4b9d-b307-2e8f1fd837dd	Missing	Christianity	None	None or primarycompleted	6	Married	Ever married	1	Farmer	5000	1	6	Greater	2	2	1	Health centre	Health facility	Yes	Yes	good	5	2	9	6	Yes	OSU 1	3	AMOJI	Yes	Agree	3	Disagree	1	3	Agree	1	4	Agree	4	Agree	1	Agree	1	4	Disagree	1
743	1	5aaa50f3-3868-41a7-90e4-2d255a61e0cb	Missing	Islam	None	None or primarycompleted	5	Married	Ever married	1	Farmer	6000	1	5	Greater	2	2	1	Health centre	Health facility	Yes	Yes	good	5	2	9	6	Yes	OSU 3	7	OGIDIGBASA	Yes	Agree	2	Disagree	0	2	uncertain	1	3	Agree	4	Agree	1	Agree	1	3	Disagree	1
633	1	d893bc44-ca88-4f78-9b8c-7864e131f379	Missing	Christianity	Secondary completed	secondary or higher	2	Married	Ever married	1	Artisan	3000	1	2	less than three	2	2	1	Health centre	Health facility	No	Yes	poor	5	2	9	6	Yes	OSU 1	3	AMOJI	Yes	Agree	3	Disagree	1	3	Agree	1	4	Agree	4	Agree	1	Agree	1	4	Disagree	1
156	1	9f04d6d7-8502-4f13-8954-a7965526e229	Missing	Christianity	Post secondary	secondary or higher	3	Married	Ever married	2	civil servant	150000	2	3	Greater	2	2	1	Tertiary hospital	Health facility	Yes	Yes	good	5	2	9	6	Yes	ITAGUNMODI	15	ITAGUN	Yes	Agree	3	Disagree	1	3	Agree	1	4	Agree	4	Agree	1	Agree	1	3	Disagree	1
670	1	4a81a91d-043a-43b6-9944-12f0d5b57e0e	Missing	Christianity	None	None or primarycompleted	4	Married	Ever married	3	Farmer	2400	1	4	Greater	2	2	1	Health centre	Health facility	Yes	Yes	good	5	2	9	6	Yes	OSU 3	6	OKEOMI	Yes	Agree	3	Disagree	1	3	Agree	1	4	Agree	4	Agree	1	Agree	1	4	Disagree	1
140	1	81246401-9270-405d-9cfa-a6662c1fe044	Missing	Islam	Secondary completed	secondary or higher	4	Married	Ever married	1	Trader	18000	2	4	Greater	2	2	1	Health centre	Health facility	Yes	Yes	good	5	2	9	6	Yes	OKE IBODE	20	ABEBEYUN	Yes	Agree	3	Disagree	1	3	Agree	1	3	Agree	3	Agree	1	Uncertain	0	2	uncertain	0
466	1	e01924dc-e9a0-4a4d-87b4-fc7869cf469e	Missing	Christianity	Primary completed	None or primarycompleted	1	Married	Ever married	1	Unemployed	5000	1	1	less than three	2	2	1	Mission Home	Non health facility	Yes	Yes	poor	5	1	9	1	No	OSU 3	7	OGIDIGBASA	Yes	Agree	3	Disagree	1	3	Agree	1	3	Agree	3	Agree	1	Agree	1	4	Disagree	1
745	1	5b48e7d0-97cc-4df2-b1ba-343a241c6369	Missing	Islam	Primary completed	None or primarycompleted	1	Married	Ever married	1	Unemployed	3000	1	1	less than three	2	2	1	Health centre	Health facility	Yes	Yes	good	5	2	9	6	Yes	OSU 3	6	OKEOMI	Yes	Agree	2	Disagree	0	2	uncertain	1	3	Agree	4	Agree	1	Agree	1	4	Disagree	1
507	1	44d33d63-1fe9-4c13-93b9-2e7a349cb479	Missing	Islam	Primary completed	None or primarycompleted	2	Single	Never married	0	Trader	6000	1	1	less than three	2	1	1	General hospital	Health facility	No	Yes	good	5	1	11	12	Yes	OKE IBODE	19	OKE AGO	Yes	Agree	2	Disagree	0	2	uncertain	1	4	Agree	3	Agree	1	Agree	1	4	Disagree	1
593	1	22764444-0b27-4b52-af95-a4b05639106e	Missing	Islam	Secondary completed	secondary or higher	1	Married	Ever married	1	Artisan	2000	1	1	less than three	2	2	1	Private Clinic	Health facility	No	Yes	poor	4	1	9	6	Yes	IFELODUN	11	IJESA	Yes	Agree	2	Disagree	0	2	uncertain	1	3	Agree	3	Agree	1	Agree	1	3	Disagree	1
672	1	254c4130-1d39-4b25-a46c-a13baba06d4b	Missing	Islam	Secondary completed	secondary or higher	1	Divorced	Ever married	1	Artisan	7000	1	1	less than three	2	2	1	Private Clinic	Health facility	Yes	Yes	good	5	2	9	6	Yes	OSU 3	8	BOLORUNDURO	Yes	Agree	2	Disagree	0	2	uncertain	1	4	Agree	4	Agree	1	Agree	1	3	Disagree	1
583	1	40cb70b6-4190-4873-bda5-42efbdbf6030	Missing	Islam	Primary completed	None or primarycompleted	1	Single	Never married	0	Farmer	5000	1	1	less than three	1	0	0	Home	Non health facility	No	Yes	poor	3	1	10	12	Yes	IFELODUN	12	ODO IJU	Yes	Agree	2	Disagree	0	2	uncertain	1	3	Agree	3	Agree	1	Agree	1	3	Disagree	1
630	1	28863fd4-4325-4ed9-b2a4-12685c8041d3	Missing	Christianity	Secondary completed	secondary or higher	1	Married	Ever married	1	Artisan	4000	1	1	less than three	2	2	1	Health centre	Health facility	No	Yes	poor	4	1	9	6	Yes	OSU 1	3	AMOJI	Yes	Agree	2	Disagree	0	2	uncertain	1	3	Agree	3	Agree	1	Agree	1	3	Disagree	1
586	1	b5d635a7-982f-4770-aabd-4feabb2cf60a	Missing	Christianity	Secondary completed	secondary or higher	1	Single	Never married	0	Trader	3000	1	1	less than three	2	2	1	Mission Home	Non health facility	No	Yes	poor	4	1	9	4	Yes	IFELODUN	11	IJESA	Yes	Agree	2	Disagree	0	2	uncertain	1	3	Agree	3	Agree	1	Agree	1	3	Disagree	1
591	1	20630962-528c-4019-acad-77527d8895fa	Missing	Christianity	Secondary completed	secondary or higher	2	Married	Ever married	1	Trader	2000	1	2	less than three	2	2	1	Health centre	Health facility	No	Yes	good	5	2	9	6	Yes	IFELODUN	11	IJESA	Yes	Agree	2	Disagree	0	2	uncertain	1	3	Agree	3	Agree	1	Agree	1	3	Disagree	1
588	1	e5736589-4fb8-44ee-912c-ad932938291f	Missing	Christianity	Secondary completed	secondary or higher	1	Married	Ever married	1	Artisan	3000	1	1	less than three	1	0	0	TBA	Non health facility	No	Yes	poor	3	1	9	6	No	IFELODUN	11	IJESA	Yes	Agree	2	Disagree	0	2	uncertain	1	3	Agree	1	Disagree	0	Agree	1	3	Disagree	1
492	1	6865ae2c-89fc-4702-ac36-56cc2cfd594d	Missing	Christianity	Primary completed	None or primarycompleted	2	Married	Ever married	1	Trader	5000	1	1	less than three	2	3	1	Private Clinic	Health facility	No	Yes	good	6	1	9	1	Yes	IBODI	10	IMORO	Yes	Agree	2	Uncertain	0	2	uncertain	1	3	Agree	3	Agree	1	Agree	1	4	Disagree	1
494	1	bb705066-b4f8-45ec-89bb-87d4e872aa43	Missing	Christianity	Secondary completed	secondary or higher	1	Married	Ever married	1	Artisan	5000	1	1	less than three	2	2	1	Health centre	Health facility	Yes	Yes	good	8	1	9	3	No	OKE IBODE	19	OKE AGO	Yes	Agree	3	Disagree	1	3	Agree	1	4	Agree	4	Agree	1	Agree	1	4	Disagree	1
95	1	feb8ca13-f494-4f96-881f-5bfbac4ebaed	Missing	Islam	Secondary completed	secondary or higher	2	Married	Ever married	1	Artisan	20000	2	2	less than three	2	2	1	Health centre	Health facility	Yes	Yes	poor	9	1	9	5	Yes	OSU 2	5	KAJOLA	Yes	Agree	3	Disagree	1	3	Agree	1	4	Agree	4	Agree	1	Agree	1	4	Disagree	1
235	1	21a72513-9e30-4123-814a-44cbfb155866	Missing	Christianity	Primary completed	None or primarycompleted	1	Married	Ever married	1	others	1500	1	1	less than three	2	2	1	Health centre	Health facility	Yes	Yes	good	5	2	9	6	No	ITAGUNMODI	14	OWENA	Yes	Agree	2	Disagree	0	2	uncertain	1	4	Agree	4	Agree	1	Agree	1	4	Disagree	1
676	1	2b262a89-772a-4972-86f7-21d43904a7ec	Missing	Christianity	Primary completed	None or primarycompleted	1	Divorced	Ever married	1	Artisan	8000	1	1	less than three	2	2	1	Health centre	Health facility	Yes	Yes	good	5	2	9	6	Yes	OSU 3	8	BOLORUNDURO	Yes	Agree	2	Disagree	0	2	uncertain	1	4	Agree	4	Agree	1	Agree	1	4	Disagree	1
162	1	b33583c3-fe82-4056-85e5-0675333bbbcc	Missing	Christianity	None	None or primarycompleted	1	Married	Ever married	1	Farmer	40000	2	1	less than three	2	2	1	General hospital	Health facility	Yes	Yes	good	5	2	9	6	Yes	ITAGUNMODI	15	ITAGUN	Yes	Agree	3	Agree	1	3	Agree	1	4	Agree	4	Agree	1	Agree	1	4	Disagree	1
711	1	749b3c66-f83f-461a-b5b9-0b3c8c8ec746	Missing	Islam	Post secondary	secondary or higher	1	Married	Ever married	1	Trader	12000	2	1	less than three	2	2	1	Health centre	Health facility	Yes	Yes	good	5	2	9	4	Yes	OSU 3	8	BOLORUNDURO	Yes	Agree	2	Disagree	0	2	uncertain	1	4	Agree	4	Agree	1	Agree	1	3	Disagree	1
339	1	4c5a5b9f-8a83-4405-a57f-fbba24b49acf	Missing	Islam	Secondary completed	secondary or higher	1	Married	Ever married	1	Artisan	10000	2	1	less than three	2	2	1	Private Clinic	Health facility	Yes	Yes	poor	5	2	9	6	No	IFEWARA 2	30	ABA OJO	Yes	Agree	2	Disagree	0	2	uncertain	1	3	Agree	3	Agree	1	Uncertain	0	3	Disagree	1
20	1	54f83fd9-f807-47c6-89ea-e81cf7a7676f	Missing	Christianity	Secondary completed	secondary or higher	3	Married	Ever married	1	Artisan	14000	2	3	Greater	2	2	1	Private Clinic	Health facility	Yes	Yes	good	5	2	9	6	Yes	IFEWARA 2	29	AGBABIAKA	Yes	Agree	3	Disagree	1	3	Agree	1	4	Agree	0	Disagree	0	Agree	1	4	Disagree	1
259	1	6490bb98-50f4-42a7-8248-a2ce0c727974	Missing	Christianity	Secondary completed	secondary or higher	1	Married	Ever married	1	civil servant	22000	2	1	less than three	2	2	1	Mission Home	Non health facility	Yes	Yes	good	5	2	9	6	No	IFEWARA 2	27	ILODE OKE	Yes	Agree	3	Disagree	1	3	Agree	1	4	Agree	4	Agree	1	Agree	1	4	Disagree	1
495	1	705770e8-7b80-42e0-bf8f-d27338417c48	Missing	Christianity	Secondary completed	secondary or higher	3	Married	Ever married	1	Trader	16000	2	3	Greater	2	2	1	Health centre	Health facility	Yes	Yes	good	5	2	9	2	No	OKE IBODE	20	ABEBEYUN	Yes	Agree	2	Disagree	0	2	uncertain	1	4	Agree	4	Agree	1	Agree	1	4	Disagree	1
585	1	acafc3cf-f9f0-4378-8bdb-49b954c635f2	Missing	Islam	Post secondary	secondary or higher	2	Married	Ever married	1	Unemployed	7000	1	2	less than three	2	2	1	Health centre	Health facility	Yes	Yes	poor	5	1	9	6	Yes	IFELODUN	12	ODO IJU	Yes	Agree	3	Disagree	1	3	Agree	1	3	Agree	3	Agree	1	Agree	1	3	Disagree	1
201	1	503575e6-a3e0-4cd3-915d-1c92f59ae76f	Missing	Islam	Primary completed	None or primarycompleted	1	Single	Never married	0	Trader	2500	1	1	less than three	2	2	1	Health centre	Health facility	Yes	Yes	good	5	2	9	6	No	IFEWARA 1	25	ATIBA	Yes	Agree	2	Disagree	0	2	uncertain	1	4	Agree	4	Agree	1	Agree	1	4	Disagree	1
283	1	781ade31-bbdb-4c97-982e-c899a4ea808f	Missing	Christianity	Primary completed	None or primarycompleted	2	Married	Ever married	2	Trader	5000	1	2	less than three	2	2	1	Health centre	Health facility	Yes	Yes	poor	5	2	9	6	No	OKE IBODE	17	IGBOGI	Yes	Agree	2	Disagree	0	2	uncertain	1	3	Agree	3	Agree	1	Uncertain	0	2	uncertain	0
647	1	ada33268-7ce5-4585-a02b-ed9ec500a181	Missing	Christianity	Secondary completed	secondary or higher	1	Divorced	Ever married	1	Artisan	2000	1	1	less than three	2	2	1	Health centre	Health facility	Yes	Yes	good	5	2	9	6	Yes	OSU 3	6	OKEOMI	Yes	Agree	3	Disagree	1	3	Agree	1	4	Agree	4	Agree	1	Agree	1	4	Disagree	1
465	1	b048f0fb-f990-4e1b-ac8a-493c85bb44f5	Missing	Christianity	Secondary completed	secondary or higher	2	Married	Ever married	1	Trader	5000	1	2	less than three	1	0	0	Private Clinic	Health facility	No	Yes	poor	4	1	9	1	Yes	OSU 3	7	OGIDIGBASA	Yes	Agree	3	Disagree	1	3	Agree	1	3	Agree	3	Agree	1	Agree	1	4	Disagree	1
170	1	0918f7c8-63aa-4fcb-9956-6f83fd5c6180	Missing	Christianity	Secondary completed	secondary or higher	2	Married	Ever married	1	Trader	2000	1	2	less than three	2	2	1	Health centre	Health facility	Yes	No	poor	7	1	9	6	No	MUROKO	23	ISOLO	Yes	Agree	2	Agree	0	2	uncertain	1	3	Agree	3	Agree	1	Uncertain	0	2	uncertain	0
587	1	689ffa3a-1fa2-4e82-97ab-64def1976071	Missing	Islam	Post secondary	secondary or higher	1	Married	Ever married	1	Trader	7500	1	1	less than three	2	2	1	Private Clinic	Health facility	No	Yes	poor	5	2	9	6	Yes	IFELODUN	12	ODO IJU	Yes	Agree	2	Disagree	0	2	uncertain	1	3	Agree	3	Agree	1	Agree	1	3	Disagree	1
584	1	42fb8ea0-ee13-4405-80bf-2227d62f1225	Missing	Christianity	Post secondary	secondary or higher	1	Married	Ever married	1	others	1000	1	1	less than three	2	3	1	General hospital	Health facility	Yes	Yes	good	5	2	9	6	Yes	IFELODUN	11	IJESA	Yes	Agree	3	Disagree	1	3	Agree	1	4	Agree	4	Agree	1	Agree	1	4	Disagree	1
122	1	ce31b283-238d-4632-ae41-aab00faa5532	Missing	Traditional Religion	Primary completed	None or primarycompleted	2	Married	Ever married	6	civil servant	4000	1	2	less than three	2	2	1	Health centre	Health facility	Yes	Yes	good	5	2	9	4	No	MUROKO	23	ISOLO	Yes	Agree	3	Disagree	1	3	Agree	1	3	Agree	4	Agree	1	Uncertain	0	1	Agree	0
491	1	365dfb4f-cc85-4f65-a84d-655752606c5b	Missing	Christianity	Secondary completed	secondary or higher	1	Married	Ever married	1	Artisan	4000	1	1	less than three	2	2	1	Home	Non health facility	Yes	Yes	good	5	2	9	2	Yes	IBODI	10	IMORO	Yes	Agree	2	Agree	0	2	uncertain	1	3	Agree	3	Agree	1	Agree	1	4	Disagree	1
708	1	b77bb7a6-1e69-44e3-a265-9c00bcafddd1	Missing	Christianity	Secondary completed	secondary or higher	1	Married	Ever married	1	Unemployed	1000	1	1	less than three	2	2	1	Health centre	Health facility	Yes	Yes	good	5	2	9	6	Yes	IFELODUN	11	IJESA	Yes	Agree	2	Disagree	0	2	uncertain	1	3	Agree	4	Agree	1	Agree	1	3	Disagree	1
620	1	9746aaa1-6908-46da-bb2b-f8ce911be889	Missing	Christianity	Secondary completed	secondary or higher	1	Married	Ever married	1	Trader	5000	1	1	less than three	2	2	1	Private Clinic	Health facility	Yes	No	poor	5	2	9	6	No	IFELODUN	12	ODO IJU	Yes	Agree	2	Disagree	0	2	uncertain	1	4	Agree	4	Agree	1	Agree	1	3	Disagree	1
218	1	f2d0d2e7-38aa-4549-8592-31883b986e11	Missing	Islam	Secondary completed	secondary or higher	2	Married	Ever married	2	Artisan	2000	1	2	less than three	2	2	1	Health centre	Health facility	Yes	Yes	good	5	2	9	6	No	IFEWARA 1	25	ATIBA	Yes	Agree	3	Disagree	1	3	Agree	1	4	Agree	4	Agree	1	Agree	1	4	Disagree	1
336	1	65705475-cc68-47d9-a387-735dbc0d93db	Missing	Christianity	Post secondary	secondary or higher	1	Married	Ever married	1	civil servant	25000	2	1	less than three	2	2	1	Health centre	Health facility	Yes	Yes	good	5	2	9	6	Yes	OSU 1	1	OBALUFON	Yes	Agree	3	Disagree	1	3	Agree	1	4	Agree	4	Agree	1	Agree	1	3	Disagree	1
684	1	40d437e8-5672-4553-bb0d-96099a81d292	Missing	Christianity	Secondary completed	secondary or higher	1	Married	Ever married	1	Trader	10000	2	1	less than three	2	2	1	Mission Home	Non health facility	Yes	Yes	good	5	2	9	6	Yes	OSU 3	8	BOLORUNDURO	Yes	Agree	2	Uncertain	0	2	uncertain	1	4	Agree	4	Agree	1	Agree	1	4	Disagree	1
622	1	ea5e57b9-fd4f-4818-a03c-e5cd350aca14	Missing	Christianity	Secondary completed	secondary or higher	1	Married	Ever married	1	Trader	10000	2	8	Greater	2	2	1	Private Clinic	Health facility	Yes	Yes	good	5	2	9	6	Yes	OKE IBODE	16	ILORO OKE	Yes	Agree	2	Disagree	0	2	uncertain	1	4	Agree	4	Agree	1	Agree	1	3	Disagree	1
598	1	a5612e27-c68f-46d9-bb75-607a0812d42a	Missing	Christianity	Primary completed	None or primarycompleted	1	Single	Never married	0	Artisan	2000	1	1	less than three	1	0	0	TBA	Non health facility	No	Yes	poor	4	1	9	6	Yes	MUROKO	23	ISOLO	Yes	Agree	2	Disagree	0	2	uncertain	1	3	Agree	3	Agree	1	Agree	1	3	Disagree	1
454	1	52f38bc9-dd59-4ff7-a905-a9d94eff6732	Missing	Christianity	Secondary completed	secondary or higher	1	Married	Ever married	1	Unemployed	6000	1	1	less than three	2	2	1	Private Clinic	Health facility	Yes	Yes	poor	5	1	9	6	Yes	ISAOBI	21	ABA AJANI	Yes	Agree	2	Uncertain	0	2	uncertain	1	3	Agree	3	Agree	1	Agree	1	4	Disagree	1
493	1	ae38a350-9290-4007-9b8a-c0bf1f4e1f57	Missing	Christianity	Secondary completed	secondary or higher	1	Married	Ever married	1	others	5000	1	1	less than three	2	2	1	Private Clinic	Health facility	Yes	Yes	poor	5	1	9	6	No	OKE IBODE	19	OKE AGO	Yes	Agree	3	Disagree	1	3	Agree	1	4	Agree	4	Agree	1	Agree	1	4	Disagree	1
548	1	41d72eb5-8010-48bc-842b-f9ae0c3c4727	Missing	Christianity	Secondary completed	secondary or higher	3	Married	Ever married	1	Trader	12000	2	3	Greater	2	2	1	Private Clinic	Health facility	Yes	Yes	good	5	1	9	4	Yes	OKE IBODE	16	ILORO OKE	Yes	Agree	2	Disagree	0	2	uncertain	1	3	Agree	3	Agree	1	Agree	1	4	Disagree	1
124	1	7169b37a-5380-471e-9c66-8e37ce90a955	Missing	Christianity	Secondary completed	secondary or higher	1	Married	Ever married	1	Trader	20000	2	1	less than three	2	1	1	Health centre	Health facility	Yes	Yes	good	4	1	12	4	Yes	OSU 2	5	KAJOLA	Yes	Agree	3	Disagree	1	3	Agree	1	4	Agree	4	Agree	1	Agree	1	4	Disagree	1
421	1	325844a7-4204-48f9-896e-129f6baa31fe	Missing	Christianity	Primary completed	None or primarycompleted	1	Married	Ever married	1	Artisan	4000	1	1	less than three	2	2	1	Health centre	Health facility	Yes	Yes	poor	5	2	9	6	Yes	IFELODUN	11	IJESA	Yes	Agree	3	Disagree	1	3	Agree	1	4	Agree	4	Agree	1	Agree	1	4	Disagree	1
332	1	1cef0dbe-19ca-42d3-a6b0-8b479cce3acc	Missing	Islam	Secondary completed	secondary or higher	1	Married	Ever married	1	Trader	3000	1	1	less than three	2	2	1	Private Clinic	Health facility	Yes	Yes	good	5	2	9	6	Yes	IFEWARA 2	27	ILODE OKE	Yes	Agree	2	Disagree	0	2	uncertain	1	3	Agree	2	uncertain	0	Agree	1	4	Disagree	1
619	1	4b371618-f46a-4741-b07a-7374a132fef4	Missing	Christianity	Secondary completed	secondary or higher	2	Married	Ever married	1	Trader	7000	1	2	less than three	2	2	1	Health centre	Health facility	No	Yes	poor	5	2	9	6	Yes	IFELODUN	12	ODO IJU	Yes	Agree	2	Disagree	0	2	uncertain	1	3	Agree	3	Agree	1	Agree	1	3	Disagree	1
596	1	1ebf30b6-30e9-4d8e-a9b4-36bad99ea496	Missing	Christianity	Secondary completed	secondary or higher	2	Married	Ever married	1	Artisan	9000	1	2	less than three	2	3	1	General hospital	Health facility	No	Yes	good	5	2	9	6	Yes	MUROKO	24	IMOLA	Yes	Agree	3	Disagree	1	3	Agree	1	4	Agree	4	Agree	1	Agree	1	4	Disagree	1
464	1	654f6eb5-b3fb-46b6-ae46-ee25882e151b	Missing	Christianity	Secondary completed	secondary or higher	1	Married	Ever married	1	Artisan	10000	2	1	less than three	2	2	1	Private Clinic	Health facility	Yes	Yes	good	5	2	9	6	Yes	OSU 1	2	FADUGBA	Yes	Agree	3	Disagree	1	3	Agree	1	3	Agree	3	Agree	1	Agree	1	4	Disagree	1
460	1	55f096a6-fd71-4e0a-8485-51b3acf44567	Missing	Christianity	Primary completed	None or primarycompleted	3	Married	Ever married	2	Farmer	6000	1	3	Greater	1	0	0	Home	Non health facility	Yes	Yes	poor	9	1	9	1	Yes	ISAOBI	21	ABA AJANI	Yes	Agree	2	Disagree	0	2	uncertain	1	3	Agree	3	Agree	1	Agree	1	4	Disagree	1
49	1	5277d8f4-8b47-4aa6-adf6-5468678ec650	Missing	Islam	Secondary completed	secondary or higher	1	Married	Ever married	1	Unemployed	4000	1	1	less than three	1	0	0	TBA	Non health facility	Yes	Yes	good	5	2	9	5	No	IFEWARA 2	27	ILODE OKE	Yes	Agree	3	Disagree	1	3	Agree	1	4	Agree	4	Agree	1	Agree	1	4	Disagree	1
597	1	e90ce4e8-eed0-46e5-8c47-f541b1eea12b	Missing	Christianity	Primary completed	None or primarycompleted	2	Married	Ever married	1	Trader	7000	1	2	less than three	2	1	1	Mission Home	Non health facility	No	Yes	poor	3	1	9	6	Yes	MUROKO	24	IMOLA	Yes	Agree	3	Disagree	1	3	Agree	1	3	Agree	3	Agree	1	Agree	1	3	Disagree	1
576	1	a7ccc6b1-6289-4d18-8a6f-4c3a4247096f	Missing	Christianity	Post secondary	secondary or higher	1	Married	Ever married	1	civil servant	10000	2	1	less than three	2	2	1	Health centre	Health facility	Yes	Yes	poor	6	1	9	6	Yes	OKE IBODE	16	ILORO OKE	Yes	Agree	2	Disagree	0	2	uncertain	1	3	Agree	1	Disagree	0	Agree	1	3	Disagree	1
582	1	ab2a21e4-bfad-435d-a4b4-e6ca6873913d	Missing	Christianity	Secondary completed	secondary or higher	2	Married	Ever married	1	Trader	8000	1	2	less than three	1	1	1	Mission Home	Non health facility	Yes	Yes	poor	5	2	9	6	Yes	IBODI	10	IMORO	Yes	Agree	2	Disagree	0	2	uncertain	1	3	Agree	3	Agree	1	Agree	1	3	Disagree	1
266	1	291347f5-b9ce-4d95-9fd7-746c7147ed37	Missing	Christianity	Secondary completed	secondary or higher	1	Married	Ever married	2	Trader	5000	1	1	less than three	2	2	1	Health centre	Health facility	Yes	Yes	good	5	2	9	6	No	ISAOBI	21	ABA AJANI	Yes	Agree	2	Disagree	0	2	uncertain	1	3	Agree	3	Agree	1	Uncertain	0	2	uncertain	0
607	1	85582f16-c33c-4a9c-92c8-717a0f8a4fb5	Missing	Islam	Secondary completed	secondary or higher	3	Widowed	Ever married	1	Trader	9000	1	3	Greater	2	2	1	General hospital	Health facility	No	Yes	poor	5	2	9	6	Yes	MUROKO	24	IMOLA	Yes	Agree	3	Disagree	1	3	Agree	1	4	Agree	4	Agree	1	Agree	1	4	Disagree	1
175	1	629bacf9-610e-4f60-9089-785b3485d961	Missing	Christianity	None	None or primarycompleted	1	Married	Ever married	1	Farmer	10000	2	1	less than three	2	2	1	Health centre	Health facility	Yes	Yes	good	5	2	9	6	No	IFEWARA 2	28	AGBEDE	Yes	Agree	2	Uncertain	0	2	uncertain	1	3	Agree	3	Agree	1	Uncertain	0	2	uncertain	0
634	1	083ac774-c9bf-4708-83d3-d9ddaa70c3b4	Missing	Christianity	Post secondary	secondary or higher	1	Married	Ever married	1	Artisan	18000	2	1	less than three	2	2	1	Private Clinic	Health facility	No	No	poor	5	2	9	6	Yes	MUROKO	24	IMOLA	Yes	Agree	3	Disagree	1	3	Agree	1	3	Agree	4	Agree	1	Agree	1	3	Disagree	1
476	1	11d81055-e87b-444e-96a4-64516b1e6361	Missing	Christianity	Primary completed	None or primarycompleted	2	Married	Ever married	1	Unemployed	5000	1	2	less than three	2	2	1	Private Clinic	Health facility	Yes	Yes	poor	3	1	12	0	Yes	ISAOBI	21	ABA AJANI	Yes	Agree	3	Disagree	1	3	Agree	1	3	Agree	3	Agree	1	Agree	1	4	Disagree	1
539	1	3871c426-f9b7-47bf-b9e2-50d8758de98d	Missing	Christianity	Primary completed	None or primarycompleted	2	Married	Ever married	1	Artisan	1000	1	2	less than three	2	2	1	Health centre	Health facility	Yes	No	poor	6	1	9	52	No	IBODI	10	IMORO	Yes	Agree	2	Disagree	0	2	uncertain	1	3	Agree	3	Agree	1	Agree	1	4	Disagree	1
481	1	158281c1-cb01-425e-afbe-bd13465b1f57	Missing	Christianity	Primary completed	None or primarycompleted	2	Married	Ever married	1	Trader	5000	1	2	less than three	2	2	1	Private Clinic	Health facility	Yes	Yes	good	5	1	9	1	Yes	IBODI	10	IMORO	Yes	Agree	3	Disagree	1	3	Agree	1	3	Agree	3	Agree	1	Agree	1	4	Disagree	1
483	1	a69a79b2-d1c1-4178-bccb-b1f2246bcf50	Missing	Islam	Secondary completed	secondary or higher	2	Married	Ever married	1	Trader	5000	1	2	less than three	2	2	1	Health centre	Health facility	Yes	Yes	poor	4	1	9	1	No	IBODI	10	IMORO	Yes	Agree	2	Uncertain	0	2	uncertain	1	4	Agree	4	Agree	1	Agree	1	4	Disagree	1
199	1	b7bd9127-485a-421a-82cc-576af8225890	Missing	Christianity	Secondary completed	secondary or higher	2	Married	Ever married	1	Trader	2000	1	2	less than three	2	2	1	Health centre	Health facility	Yes	Yes	good	6	1	9	6	No	OKE IBODE	20	ABEBEYUN	Yes	Agree	2	Uncertain	0	2	uncertain	1	3	Agree	3	Agree	1	Uncertain	0	2	uncertain	0
151	1	c0450b76-7606-45b4-9717-56285ecfa806	Missing	Christianity	Secondary completed	secondary or higher	1	Married	Ever married	1	Farmer	15000	2	1	less than three	2	2	1	General hospital	Health facility	Yes	Yes	good	6	1	72	52	No	ITAGUNMODI	15	ITAGUN	Yes	Agree	0	Agree	0	0	Disagree	1	3	Agree	3	Agree	1	Agree	1	3	Disagree	1
479	1	8e1813ad-f06e-4bc3-9723-1c76c810f93d	Missing	Christianity	Secondary completed	secondary or higher	2	Married	Ever married	1	Trader	10000	2	2	less than three	2	2	1	Health centre	Health facility	Yes	Yes	poor	4	1	9	10	No	OKE IBODE	16	ILORO OKE	Yes	Agree	2	Disagree	0	2	uncertain	1	3	Agree	3	Agree	1	Agree	1	4	Disagree	1
552	1	a9dba55a-47ae-4183-92c2-d28b22bfb5ed	Missing	Traditional Religion	Secondary completed	secondary or higher	3	Married	Ever married	1	Trader	12000	2	3	Greater	2	2	1	Private Clinic	Health facility	Yes	Yes	good	3	1	9	8	Yes	OKE IBODE	16	ILORO OKE	Yes	Agree	2	Uncertain	0	2	uncertain	1	3	Agree	3	Agree	1	Agree	1	4	Disagree	1
681	1	7f7691ea-a7fb-4d8b-b098-ffce8d7352a6	Missing	Christianity	Post secondary	secondary or higher	3	Married	Ever married	1	Artisan	8000	1	3	Greater	2	2	1	Mission Home	Non health facility	Yes	Yes	good	5	2	9	6	Yes	OSU 3	8	BOLORUNDURO	Yes	Agree	2	Disagree	0	2	uncertain	1	3	Agree	4	Agree	1	Agree	1	4	Disagree	1
394	1	8f01cdf0-f7bc-430b-97e5-83b1c0ee0cea	Missing	Christianity	Secondary completed	secondary or higher	2	Married	Ever married	1	Unemployed	8000	1	2	less than three	2	2	1	Private Clinic	Health facility	Yes	Yes	good	5	2	9	6	Yes	IFEWARA 2	28	AGBEDE	Yes	Agree	3	Disagree	1	3	Agree	1	4	Agree	4	Agree	1	Agree	1	4	Disagree	1
40	1	a1dee941-8f24-4bf5-a3d3-aeebcb259812	Missing	Christianity	Secondary completed	secondary or higher	1	Married	Ever married	1	Trader	5000	1	1	less than three	2	2	1	Health centre	Health facility	Yes	Yes	good	5	2	9	6	Yes	OSU 3	7	OGIDIGBASA	Yes	Agree	3	Disagree	1	3	Agree	1	4	Agree	4	Agree	1	Agree	1	4	Disagree	1
130	1	3cc4f0c5-d3c1-454c-8b5a-d8cdb27f39cc	Missing	Christianity	Secondary completed	secondary or higher	2	Married	Ever married	1	Farmer	3000	1	2	less than three	2	2	1	Health centre	Health facility	Yes	Yes	good	5	2	12	6	Yes	OKE IBODE	18	AKAGBA	Yes	Agree	3	Disagree	1	3	Agree	1	3	Agree	3	Agree	1	Agree	1	3	Disagree	1
132	1	d9f1086e-31f2-4b8e-8ed8-aeba93b6106c	Missing	Christianity	Post secondary	secondary or higher	1	Married	Ever married	1	civil servant	90000	2	1	less than three	2	2	1	Health centre	Health facility	Yes	Yes	good	4	2	9	6	Yes	OSU 3	9	AJA ALERO	Yes	Agree	3	Disagree	1	3	Agree	1	4	Agree	4	Agree	1	Agree	1	4	Disagree	1
657	1	e57761b5-e0c5-483a-9c9a-2a50095ed5c4	Missing	Christianity	Post secondary	secondary or higher	2	Married	Ever married	1	civil servant	15000	2	2	less than three	2	2	1	General hospital	Health facility	Yes	Yes	good	5	2	9	6	Yes	MUROKO	24	IMOLA	Missing	Uncertain	3	Disagree	1	3	Agree	1	4	Agree	4	Agree	1	Agree	1	4	Disagree	1
497	1	f86862b0-65be-4ffa-9a8c-890af08615f9	Missing	Islam	Secondary completed	secondary or higher	3	Married	Ever married	2	Trader	20000	2	3	Greater	2	2	1	Health centre	Health facility	Yes	Yes	poor	5	2	9	6	No	IFEWARA 1	26	BOWAJI	Yes	Agree	2	Disagree	0	2	uncertain	1	3	Agree	4	Agree	1	Agree	1	4	Disagree	1
451	1	c5526635-373a-4e05-bd08-fd3bff8cd757	Missing	Christianity	Secondary completed	secondary or higher	1	Married	Ever married	1	Trader	14000	2	1	less than three	2	2	1	Health centre	Health facility	Yes	Yes	good	5	2	9	6	Yes	ISAOBI	22	IKOTUN	Yes	Agree	3	Disagree	1	3	Agree	1	4	Agree	4	Agree	1	Agree	1	4	Disagree	1
161	1	6b2dffc8-ff7d-4ee3-a791-0a5dd194724e	Missing	Christianity	Secondary completed	secondary or higher	5	Married	Ever married	2	Trader	30000	2	2	less than three	2	3	1	Health centre	Health facility	Yes	Yes	good	5	2	9	6	Yes	ITAGUNMODI	15	ITAGUN	Yes	Agree	2	Disagree	0	2	uncertain	1	4	Agree	3	Agree	1	Agree	1	3	Disagree	1
268	1	cda2e893-61dc-484a-8335-e7636397d175	Missing	Islam	Secondary completed	secondary or higher	2	Married	Ever married	1	civil servant	70000	2	2	less than three	2	2	1	Tertiary hospital	Health facility	Yes	Yes	good	5	2	9	6	No	OKE IBODE	18	AKAGBA	Yes	Agree	3	Uncertain	1	3	Agree	1	3	Agree	3	Agree	1	Uncertain	0	2	uncertain	0
233	1	cd3250db-e40a-4674-9a84-5364714c6a88	Missing	Christianity	Secondary completed	secondary or higher	2	Married	Ever married	2	Trader	12000	2	2	less than three	2	2	1	Health centre	Health facility	Yes	Yes	good	5	2	9	6	No	ITAGUNMODI	15	ITAGUN	Yes	Agree	3	Disagree	1	3	Agree	1	3	Agree	4	Agree	1	Agree	1	4	Disagree	1
133	1	97dc2067-cd3f-49d2-9529-3806623e34ad	Missing	Christianity	Secondary completed	secondary or higher	2	Married	Ever married	1	Trader	15000	2	2	less than three	2	2	1	Health centre	Health facility	Yes	Yes	good	5	2	9	6	Yes	OSU 2	4	ILUBA	No	Disagree	3	Disagree	1	3	Agree	1	3	Agree	3	Agree	1	Agree	1	3	Disagree	1
117	1	49054695-1ba6-4c50-8c81-98798092aa22	Missing	Christianity	Secondary completed	secondary or higher	2	Married	Ever married	1	civil servant	10000	2	2	less than three	2	3	1	General hospital	Health facility	Yes	Yes	good	5	2	9	6	Yes	OSU 2	4	ILUBA	Yes	Agree	3	Agree	1	3	Agree	1	4	Agree	4	Agree	1	Agree	1	4	Disagree	1
615	1	fdee9a49-23aa-4c55-8421-06763ecf1700	Missing	Christianity	Primary completed	None or primarycompleted	2	Married	Ever married	1	Farmer	4000	1	2	less than three	1	0	0	Home	Non health facility	No	Yes	poor	3	1	9	10	Yes	OSU 3	6	OKEOMI	Yes	Agree	2	Disagree	0	2	uncertain	1	3	Agree	1	Disagree	0	Agree	1	3	Disagree	1
535	1	54179dd5-dfbc-4586-ae40-3f5142aa9e33	Missing	Christianity	Secondary completed	secondary or higher	1	Married	Ever married	1	Artisan	12000	2	1	less than three	2	0	0	Private Clinic	Health facility	Yes	Yes	poor	5	1	9	12	No	OKE IBODE	16	ILORO OKE	Yes	Agree	2	Disagree	0	2	uncertain	1	3	Agree	3	Agree	1	Agree	1	4	Disagree	1
545	1	2f4980ea-86fb-4d29-af22-80e1295601db	Missing	Christianity	Secondary completed	secondary or higher	2	Married	Ever married	1	Trader	11000	2	2	less than three	1	0	0	TBA	Non health facility	Yes	Yes	good	5	2	9	4	Yes	OKE IBODE	16	ILORO OKE	Yes	Agree	3	Disagree	1	3	Agree	1	3	Agree	3	Agree	1	Agree	1	4	Disagree	1
320	1	8484e575-2acd-45bd-ac83-89961fa9a396	Missing	Christianity	Post secondary	secondary or higher	1	Married	Ever married	1	civil servant	15000	2	1	less than three	2	2	1	General hospital	Health facility	Yes	Yes	good	5	2	9	6	Yes	OSU 1	2	FADUGBA	Yes	Agree	3	Disagree	1	3	Agree	1	4	Agree	4	Agree	1	Agree	1	3	Disagree	1
88	1	1f7dfa12-f6c3-4d32-ae22-7197d69f4879	Missing	Islam	Secondary completed	secondary or higher	3	Married	Ever married	1	Trader	5000	1	3	Greater	2	2	1	Private Clinic	Health facility	Yes	Yes	good	4	1	4	1	Yes	OKE IBODE	17	IGBOGI	Yes	Agree	3	Disagree	1	3	Agree	1	4	Agree	4	Agree	1	Agree	1	3	Disagree	1
86	1	bf066e75-b30f-4fef-bb71-945a7129efec	Missing	Christianity	Secondary completed	secondary or higher	3	Married	Ever married	1	Trader	10000	2	3	Greater	2	2	1	Health centre	Health facility	Yes	Yes	poor	8	1	9	8	Yes	OSU 2	4	ILUBA	Yes	Agree	3	Disagree	1	3	Agree	1	4	Agree	4	Agree	1	Agree	1	4	Disagree	1
171	1	e422c8fa-0bc3-442f-a3c4-a837438895f9	Missing	Christianity	Secondary completed	secondary or higher	2	Married	Ever married	2	Trader	5000	1	2	less than three	2	2	1	Health centre	Health facility	Yes	No	poor	5	2	9	6	No	ITAGUNMODI	14	OWENA	Yes	Agree	2	Uncertain	0	2	uncertain	1	3	Agree	3	Agree	1	Uncertain	0	2	uncertain	0
751	1	d2125ea6-6a49-4424-bbcb-128ac2a48245	Missing	Christianity	Post secondary	secondary or higher	1	Married	Ever married	1	civil servant	40000	2	1	less than three	2	2	1	Private Clinic	Health facility	Yes	Yes	good	5	2	9	6	Yes	OSU 3	9	AJA ALERO	Yes	Agree	2	Disagree	0	2	uncertain	0	2	Uncertain	3	Agree	1	Agree	1	4	Disagree	1
121	1	f82a368d-7f5c-4274-95fa-4bc8022fbc07	Missing	Christianity	Primary completed	None or primarycompleted	3	Married	Ever married	1	Farmer	17000	2	3	Greater	2	2	1	Health centre	Health facility	Yes	Yes	good	5	2	9	6	Yes	OSU 2	5	KAJOLA	Yes	Agree	3	Uncertain	1	3	Agree	1	3	Agree	4	Agree	1	Agree	1	4	Disagree	1
498	1	298c14f2-50a4-48ff-b264-3fb8ca93cfdb	Missing	Christianity	Secondary completed	secondary or higher	4	Married	Ever married	1	Trader	12000	2	4	Greater	2	3	1	Health centre	Health facility	No	Yes	poor	4	1	9	4	Yes	IFEWARA 1	26	BOWAJI	Yes	Agree	2	Disagree	0	2	uncertain	1	4	Agree	4	Agree	1	Agree	1	4	Disagree	1
131	1	7f0157a1-a790-4dcb-a0f7-bf12054a8c1a	Missing	Christianity	Secondary completed	secondary or higher	1	Married	Ever married	1	Trader	10000	2	1	less than three	2	2	1	Health centre	Health facility	Yes	No	poor	5	1	9	4	Yes	OSU 2	4	ILUBA	Yes	Agree	3	Disagree	1	3	Agree	1	3	Agree	4	Agree	1	Uncertain	0	3	Disagree	1
641	1	6b1c6766-a030-4d9d-badb-564476e5943a	Missing	Christianity	Post secondary	secondary or higher	3	Married	Ever married	1	Trader	2000	1	3	Greater	2	2	1	Private Clinic	Health facility	No	Yes	poor	5	2	9	6	Yes	MUROKO	23	ISOLO	Yes	Agree	2	Disagree	0	2	uncertain	1	4	Agree	3	Agree	1	Agree	1	3	Disagree	1
103	1	f56e0613-8ef8-4848-91c4-0f2c8e971090	Missing	Christianity	Primary completed	None or primarycompleted	2	Married	Ever married	1	Trader	4000	1	2	less than three	2	2	1	Health centre	Health facility	Yes	Yes	good	5	2	9	8	Yes	OKE IBODE	17	IGBOGI	Yes	Agree	3	Disagree	1	3	Agree	1	4	Agree	4	Agree	1	Agree	1	4	Disagree	1
144	1	760e35b6-46b8-4535-baf6-3fb6e5ecbe9f	Missing	Christianity	Primary completed	None or primarycompleted	4	Married	Ever married	2	Farmer	9000	1	4	Greater	2	2	1	Health centre	Health facility	Yes	Yes	good	5	2	9	6	Yes	OKE IBODE	19	OKE AGO	Missing	Uncertain	3	Disagree	1	3	Agree	1	4	Agree	4	Agree	1	Agree	1	4	Disagree	1
537	1	ca21be68-deb5-410f-9923-73df5605b083	Missing	Christianity	Primary completed	None or primarycompleted	2	Married	Ever married	1	Unemployed	5000	1	2	less than three	2	2	1	Health centre	Health facility	Yes	Yes	good	6	2	9	6	No	IBODI	10	IMORO	Yes	Agree	3	Disagree	1	3	Agree	1	3	Agree	3	Agree	1	Agree	1	4	Disagree	1
669	1	c63c3740-e896-4bec-b091-cf4c1c1dd1b1	Missing	Islam	Primary completed	None or primarycompleted	3	Married	Ever married	1	Trader	4000	1	3	Greater	2	2	1	Health centre	Health facility	Yes	Yes	good	5	2	9	6	No	OSU 3	6	OKEOMI	Yes	Agree	3	Disagree	1	3	Agree	1	4	Agree	3	Agree	1	Agree	1	4	Disagree	1
544	1	3350c41e-3edc-4887-be9e-de7e17fd535f	Missing	Christianity	Secondary completed	secondary or higher	4	Married	Ever married	3	Artisan	5000	1	4	Greater	2	2	1	Private Clinic	Health facility	Yes	Yes	good	5	2	9	4	Yes	IBODI	10	IMORO	Yes	Agree	2	Disagree	0	2	uncertain	1	3	Agree	3	Agree	1	Agree	1	4	Disagree	1
358	1	6358d967-3b34-4deb-8902-7d60eee3a0ce	Missing	Christianity	Secondary completed	secondary or higher	3	Married	Ever married	1	Artisan	5000	1	3	Greater	2	2	1	Health centre	Health facility	Yes	Yes	poor	5	2	9	6	No	OSU 1	3	AMOJI	Yes	Agree	3	Disagree	1	3	Agree	1	4	Agree	4	Agree	1	Agree	1	4	Disagree	1
216	1	3348d20d-6bf1-41ba-a31c-bf1388cdf368	Missing	Christianity	Post secondary	secondary or higher	2	Married	Ever married	1	civil servant	25000	2	2	less than three	2	2	1	Health centre	Health facility	Yes	Yes	good	5	2	9	6	No	IFEWARA 2	27	ILODE OKE	Yes	Agree	2	Disagree	0	2	uncertain	1	3	Agree	3	Agree	1	Agree	1	3	Disagree	1
28	1	2da92bbb-f578-459e-9c12-8a6970510910	Missing	Christianity	Post secondary	secondary or higher	1	Married	Ever married	1	civil servant	20000	2	1	less than three	2	2	1	Health centre	Health facility	Yes	Yes	good	5	2	9	6	Yes	IFEWARA 2	30	ABA OJO	Yes	Agree	3	Disagree	1	3	Agree	1	4	Agree	4	Agree	1	Agree	1	4	Disagree	1
141	1	30f4b6c0-2c6b-46d6-b799-5a8866b43724	Missing	Christianity	Post secondary	secondary or higher	2	Married	Ever married	1	civil servant	90000	2	2	less than three	2	2	1	General hospital	Health facility	Yes	Yes	good	5	2	9	6	Yes	OKE IBODE	20	ABEBEYUN	Yes	Agree	3	Disagree	1	3	Agree	1	4	Agree	4	Agree	1	Agree	1	4	Disagree	1
667	1	3c1f9e4a-8821-4bc9-b129-bea0c31fcf2d	Missing	Christianity	Post secondary	secondary or higher	3	Married	Ever married	1	civil servant	50000	2	3	Greater	2	2	1	Mission Home	Non health facility	Yes	Yes	good	5	2	9	6	Yes	MUROKO	24	IMOLA	Yes	Agree	3	Disagree	1	3	Agree	1	4	Agree	4	Agree	1	Agree	1	4	Disagree	1
487	1	3867e3d5-a48f-402f-92f0-e1b4d6f47efd	Missing	Christianity	Primary completed	None or primarycompleted	2	Married	Ever married	1	Trader	12000	2	2	less than three	2	2	1	Home	Non health facility	No	Yes	poor	5	2	9	6	Yes	OKE IBODE	16	ILORO OKE	Yes	Agree	2	Disagree	0	2	uncertain	1	4	Agree	4	Agree	1	Agree	1	4	Disagree	1
383	1	cc1299a0-cd26-4acb-9fb6-37ba1672cf17	Missing	Christianity	Secondary completed	secondary or higher	3	Married	Ever married	1	Trader	25000	2	3	Greater	2	2	1	Health centre	Health facility	Yes	Yes	poor	5	2	9	6	Yes	IFELODUN	13	ASEPE	Yes	Agree	1	Disagree	0	1	Disagree	1	3	Agree	3	Agree	1	Agree	1	3	Disagree	1
417	1	96b25a27-0ed6-4918-9ac9-8da61c1e7154	Missing	Islam	Secondary completed	secondary or higher	3	Married	Ever married	2	Trader	12000	2	3	Greater	2	2	1	Health centre	Health facility	Yes	Yes	good	5	2	9	6	Yes	IFELODUN	13	ASEPE	Yes	Agree	3	Disagree	1	3	Agree	1	4	Agree	4	Agree	1	Agree	1	4	Disagree	1
260	1	f118f6ef-a33f-4bc3-a8f0-1f13564e3c5e	Missing	Christianity	Secondary completed	secondary or higher	3	Married	Ever married	1	civil servant	12000	2	1	less than three	2	2	1	Health centre	Health facility	Yes	Yes	good	5	2	9	6	Yes	IFEWARA 1	26	BOWAJI	Yes	Agree	3	Disagree	1	3	Agree	1	4	Agree	4	Agree	1	Agree	1	4	Disagree	1
659	1	111010fa-080a-4852-a7ca-47c79b3ff34e	Missing	Christianity	Secondary completed	secondary or higher	1	Married	Ever married	1	Unemployed	16000	2	1	less than three	2	2	1	General hospital	Health facility	Yes	Yes	good	5	2	9	6	Yes	MUROKO	24	IMOLA	Yes	Agree	3	Disagree	1	3	Agree	1	4	Agree	4	Agree	1	Agree	1	4	Disagree	1
214	1	4ceb88f6-10e7-496a-a177-55c6a75cdf91	Missing	Christianity	Secondary completed	secondary or higher	2	Married	Ever married	1	Trader	4000	1	2	less than three	2	2	1	Health centre	Health facility	Yes	Yes	good	5	2	9	6	No	ITAGUNMODI	14	OWENA	Yes	Agree	3	Disagree	1	3	Agree	1	4	Agree	4	Agree	1	Agree	1	4	Disagree	1
226	1	f67eb1a8-0330-4d02-9899-7746639e4dea	Missing	Christianity	Secondary completed	secondary or higher	3	Married	Ever married	1	Trader	2000	1	3	Greater	2	2	1	Health centre	Health facility	Yes	Yes	good	5	2	9	6	No	ITAGUNMODI	14	OWENA	Yes	Agree	2	Disagree	0	2	uncertain	1	4	Agree	4	Agree	1	Agree	1	3	Disagree	1
21	1	4aba26d4-ebea-4883-9f90-ff309d1e0e3d	Missing	Christianity	Post secondary	secondary or higher	1	Married	Ever married	1	civil servant	10000	2	1	less than three	2	2	1	General hospital	Health facility	Yes	Yes	good	5	2	9	6	Yes	IFELODUN	12	ODO IJU	Yes	Agree	3	Disagree	1	3	Agree	1	4	Agree	0	Disagree	0	Agree	1	4	Disagree	1
459	1	65449638-4c1f-4814-810c-c5466a72d4c9	Missing	Christianity	Primary completed	None or primarycompleted	5	Married	Ever married	1	Farmer	7000	1	5	Greater	2	2	1	General hospital	Health facility	Yes	Yes	poor	3	1	1	2	Yes	ISAOBI	22	IKOTUN	Yes	Agree	3	Disagree	1	3	Agree	1	3	Agree	3	Agree	1	Agree	1	4	Disagree	1
590	1	734ef98a-18db-4d06-8475-c76fedc1d287	Missing	Christianity	Primary completed	None or primarycompleted	3	Married	Ever married	1	Trader	4000	1	3	Greater	2	2	1	Mission Home	Non health facility	Yes	Yes	poor	4	1	9	9	Yes	IFELODUN	12	ODO IJU	Yes	Agree	2	Disagree	0	2	uncertain	1	3	Agree	3	Agree	1	Agree	1	3	Disagree	1
61	1	dfd89c2e-0232-4049-9476-9d30ac237beb	Missing	Christianity	Secondary completed	secondary or higher	3	Married	Ever married	1	Artisan	4000	1	3	Greater	2	2	1	Health centre	Health facility	Yes	Yes	good	9	1	9	4	Yes	OSU 1	3	AMOJI	Yes	Agree	3	Disagree	1	3	Agree	1	4	Agree	4	Agree	1	Agree	1	3	Disagree	1
533	1	70188f20-32e3-471a-a40b-58172777417c	Missing	Christianity	Secondary completed	secondary or higher	5	Married	Ever married	1	Trader	5000	1	5	Greater	2	2	1	Private Clinic	Health facility	Yes	Yes	poor	7	1	9	4	Yes	IBODI	10	IMORO	Yes	Agree	2	Uncertain	0	2	uncertain	1	3	Agree	3	Agree	1	Agree	1	4	Disagree	1
473	1	c64508f6-6b80-4cb9-8161-e4a409abb931	Missing	Christianity	Secondary completed	secondary or higher	4	Married	Ever married	1	Unemployed	1000	1	4	Greater	2	1	1	Private Clinic	Health facility	Yes	Yes	poor	4	1	9	6	No	IFEWARA 2	27	ILODE OKE	Yes	Agree	3	Disagree	1	3	Agree	1	3	Agree	3	Agree	1	Agree	1	4	Disagree	1
477	1	12126279-68d1-4943-a9ee-cdfde543cf37	Missing	Christianity	Secondary completed	secondary or higher	4	Married	Ever married	1	Trader	5000	1	3	Greater	2	2	1	Health centre	Health facility	Yes	Yes	good	4	1	9	2	No	ISAOBI	21	ABA AJANI	Yes	Agree	3	Disagree	1	3	Agree	1	3	Agree	3	Agree	1	Agree	1	4	Disagree	1
486	1	7a008bf8-45bb-4a17-a973-6b7c94d05116	Missing	Christianity	Secondary completed	secondary or higher	4	Married	Ever married	3	Trader	10000	2	4	Greater	2	2	1	Private Clinic	Health facility	Yes	Yes	good	5	1	9	1	Yes	OKE IBODE	16	ILORO OKE	Yes	Agree	2	Disagree	0	2	uncertain	1	4	Agree	4	Agree	1	Agree	1	4	Disagree	1
575	1	e0afebc1-a0c8-4562-8051-52465d86e26a	Missing	Christianity	Secondary completed	secondary or higher	3	Married	Ever married	3	Trader	30000	2	3	Greater	2	3	1	TBA	Non health facility	Yes	Yes	poor	3	1	4	6	Yes	IFELODUN	13	ASEPE	Yes	Agree	2	Agree	0	2	uncertain	1	3	Agree	1	Disagree	0	Agree	1	3	Disagree	1
468	1	fbbab2be-25e1-41e9-afb1-b88e280decb6	Missing	Christianity	Secondary completed	secondary or higher	3	Married	Ever married	2	Artisan	10000	2	3	Greater	2	2	1	Health centre	Health facility	Yes	Yes	good	3	1	9	3	No	IFEWARA 2	29	AGBABIAKA	Yes	Agree	3	Uncertain	1	3	Agree	1	4	Agree	4	Agree	1	Agree	1	4	Disagree	1
174	1	1a2fa2c8-da0b-4389-af51-131950478c7b	Missing	Islam	Primary completed	None or primarycompleted	1	Married	Ever married	1	Farmer	1500	1	1	less than three	2	2	1	Health centre	Health facility	Yes	Yes	poor	5	2	9	6	Yes	IFEWARA 2	27	ILODE OKE	Yes	Agree	2	Uncertain	0	2	uncertain	1	3	Agree	3	Agree	1	Agree	1	3	Disagree	1
664	1	e7426c4e-163a-4f34-8ec0-c55278efcc6a	Missing	Christianity	Primary completed	None or primarycompleted	5	Married	Ever married	1	Trader	2000	1	5	Greater	2	2	1	Mission Home	Non health facility	Yes	Yes	good	4	2	3	6	Yes	MUROKO	23	ISOLO	Yes	Agree	3	Agree	1	3	Agree	1	4	Agree	4	Agree	1	Agree	1	4	Disagree	1
679	1	0cc3d8cd-aa79-4d10-be3c-4afdd1969f27	Missing	Christianity	Primary completed	None or primarycompleted	2	Married	Ever married	4	Farmer	6000	1	2	less than three	2	2	1	Health centre	Health facility	Yes	Yes	good	5	2	9	6	Yes	OSU 3	7	OGIDIGBASA	Yes	Agree	2	Disagree	0	2	uncertain	1	3	Agree	4	Agree	1	Agree	1	4	Disagree	1
185	1	cf342bac-500d-4a3d-bb81-492595d67979	Missing	Christianity	Primary completed	None or primarycompleted	3	Married	Ever married	1	Farmer	8000	1	3	Greater	2	2	1	Health centre	Health facility	Yes	Yes	good	5	2	9	6	Yes	IFEWARA 2	28	AGBEDE	Yes	Agree	3	Uncertain	1	3	Agree	1	3	Agree	3	Agree	1	Agree	1	3	Disagree	1
652	1	921285b1-1acb-4f16-aa78-39d7de977fcd	Missing	Islam	Primary completed	None or primarycompleted	2	Divorced	Ever married	1	Artisan	5000	1	2	less than three	2	2	1	Health centre	Health facility	Yes	Yes	good	4	2	9	6	Yes	OKE IBODE	17	IGBOGI	Yes	Agree	3	Disagree	1	3	Agree	1	4	Agree	4	Agree	1	Agree	1	4	Disagree	1
471	1	b46722f8-6232-485e-bce7-3dc476be336f	Missing	Christianity	Primary completed	None or primarycompleted	3	Married	Ever married	1	Farmer	2000	1	3	Greater	2	2	1	Home	Non health facility	Yes	Yes	good	4	2	9	6	No	OKE IBODE	20	ABEBEYUN	Yes	Agree	3	Disagree	1	3	Agree	1	3	Agree	3	Agree	1	Agree	1	4	Disagree	1
366	1	974df11d-1c32-44ba-b560-3e8effbc2962	Missing	Christianity	Secondary completed	secondary or higher	2	Married	Ever married	1	Trader	5000	1	1	less than three	2	2	1	Private Clinic	Health facility	Yes	Yes	good	5	2	9	6	No	IFEWARA 1	26	BOWAJI	Yes	Agree	2	Disagree	0	2	uncertain	1	3	Agree	3	Agree	1	Agree	1	3	Disagree	1
242	1	785d06b8-b8b6-4e96-bb14-c29991af534e	Missing	Christianity	Secondary completed	secondary or higher	4	Married	Ever married	2	Trader	2000	1	4	Greater	2	2	1	Health centre	Health facility	Yes	Yes	good	5	2	9	6	No	IFEWARA 1	25	ATIBA	Yes	Agree	3	Disagree	1	3	Agree	1	4	Agree	4	Agree	1	Agree	1	4	Disagree	1
24	1	5a1c9199-66f6-4f2a-90dd-202369aa3822	Missing	Islam	Secondary completed	secondary or higher	4	Married	Ever married	1	Artisan	4000	1	4	Greater	2	2	1	Health centre	Health facility	Yes	Yes	good	5	2	9	6	Yes	IFEWARA 2	29	AGBABIAKA	Yes	Agree	3	Uncertain	1	3	Agree	1	4	Agree	4	Agree	1	Agree	1	4	Disagree	1
173	1	78946319-a279-4041-8d60-c158e95cdc8a	Missing	Christianity	Secondary completed	secondary or higher	2	Married	Ever married	1	Trader	5000	1	2	less than three	2	2	1	Health centre	Health facility	Yes	No	poor	5	2	9	6	No	ITAGUNMODI	14	OWENA	Yes	Agree	3	Uncertain	1	3	Agree	1	3	Agree	3	Agree	1	Uncertain	0	2	uncertain	0
240	1	f9293afb-f4c2-41c5-8124-2c4f4d8f0e1c	Missing	Islam	Secondary completed	secondary or higher	3	Married	Ever married	1	Artisan	2000	1	2	less than three	2	2	1	Health centre	Health facility	Yes	Yes	good	5	2	9	6	No	IFEWARA 1	25	ATIBA	Yes	Agree	2	Disagree	0	2	uncertain	1	3	Agree	3	Agree	1	Agree	1	3	Disagree	1
87	1	c79b4929-ddb2-45f2-a35b-8f099fd66aa0	Missing	Christianity	Secondary completed	secondary or higher	4	Married	Ever married	1	Trader	6000	1	4	Greater	2	2	1	General hospital	Health facility	Yes	Yes	good	5	2	9	3	Yes	OSU 3	7	OGIDIGBASA	Yes	Agree	3	Disagree	1	3	Agree	1	4	Agree	4	Agree	1	Agree	1	4	Disagree	1
688	1	f29cd61b-516c-4dcf-8b01-837838b8d88c	Missing	Islam	None	None or primarycompleted	4	Married	Ever married	2	Farmer	12000	2	4	Greater	2	1	1	Health centre	Health facility	Yes	Yes	poor	5	2	9	6	Yes	OSU 2	4	ILUBA	Yes	Agree	3	Disagree	1	3	Agree	1	4	Agree	3	Agree	1	Agree	1	4	Disagree	1
11	1	8aab31a4-5ff8-4cdc-8102-937fd3bee4b8	Missing	Christianity	Post secondary	secondary or higher	2	Married	Ever married	1	Artisan	10000	2	2	less than three	2	1	1	General hospital	Health facility	Yes	Yes	good	5	2	9	6	Yes	IFEWARA 2	29	AGBABIAKA	Yes	Agree	3	Disagree	1	3	Agree	1	4	Agree	4	Agree	1	Agree	1	4	Disagree	1
638	1	63432555-ff90-4cac-8480-b7c9a0c0ec25	Missing	Christianity	Post secondary	secondary or higher	2	Married	Ever married	1	civil servant	30000	2	2	less than three	2	2	1	General hospital	Health facility	Yes	Yes	good	5	2	9	6	Yes	MUROKO	24	IMOLA	Yes	Agree	3	Uncertain	1	3	Agree	1	4	Agree	4	Agree	1	Agree	1	4	Disagree	1
6	1	78ed71ec-9f4d-4522-a4f0-07bb55e0a716	Missing	Islam	Post secondary	secondary or higher	5	Married	Ever married	1	civil servant	30000	2	5	Greater	2	1	1	Health centre	Health facility	Yes	Yes	good	5	2	9	6	Yes	OSU 2	5	KAJOLA	Yes	Agree	3	Disagree	1	3	Agree	1	4	Agree	4	Agree	1	Agree	1	4	Disagree	1
126	1	0a552e2d-2f6e-4b34-9984-56e51355bc05	Missing	Christianity	Post secondary	secondary or higher	3	Married	Ever married	1	civil servant	34000	2	3	Greater	2	2	1	General hospital	Health facility	Yes	Yes	good	4	2	9	6	No	OSU 2	5	KAJOLA	Yes	Agree	3	Disagree	1	3	Agree	1	3	Agree	4	Agree	1	Agree	1	3	Disagree	1
136	1	5a61b284-07ad-4ae6-b666-9a9c495bc62a	Missing	Christianity	Post secondary	secondary or higher	4	Married	Ever married	1	civil servant	80000	2	4	Greater	2	2	1	Health centre	Health facility	Yes	Yes	good	5	2	9	6	Yes	OSU 2	5	KAJOLA	Yes	Agree	3	Disagree	1	3	Agree	1	4	Agree	4	Agree	1	Agree	1	4	Disagree	1
51	1	476c15b5-457a-4bf5-b774-54d7093585c4	Missing	Islam	Post secondary	secondary or higher	3	Widowed	Ever married	2	Artisan	20000	2	2	less than three	2	2	1	Health centre	Health facility	No	Yes	good	5	2	9	6	Yes	IFEWARA 2	30	ABA OJO	Yes	Agree	3	Disagree	1	3	Agree	1	4	Agree	4	Agree	1	Agree	1	4	Disagree	1
172	1	cd9bac3a-b242-48e0-b087-0f8d7b8b5726	Missing	Christianity	Primary completed	None or primarycompleted	2	Married	Ever married	1	Farmer	10000	2	2	less than three	2	3	1	Health centre	Health facility	Yes	Yes	good	4	2	9	6	No	ITAGUNMODI	15	ITAGUN	Yes	Agree	2	Uncertain	0	2	uncertain	1	3	Agree	3	Agree	1	Uncertain	0	2	uncertain	0
485	1	d78b6bd9-def7-48aa-baf2-87dc5b1fc733	Missing	Christianity	Secondary completed	secondary or higher	2	Married	Ever married	1	Trader	12000	2	1	less than three	2	2	1	Health centre	Health facility	Yes	Yes	poor	5	2	9	6	Yes	OKE IBODE	16	ILORO OKE	Yes	Agree	2	Disagree	0	2	uncertain	1	3	Agree	3	Agree	1	Agree	1	4	Disagree	1
99	1	d9d68354-4917-4aa5-8d81-67a0a8643c60	Missing	Christianity	Secondary completed	secondary or higher	2	Married	Ever married	1	civil servant	10000	2	2	less than three	2	2	1	Health centre	Health facility	Yes	Yes	good	5	2	9	3	Yes	OSU 1	2	FADUGBA	Yes	Agree	3	Disagree	1	3	Agree	1	4	Agree	4	Agree	1	Agree	1	4	Disagree	1
120	1	4ec0894a-53ba-4aad-aaee-0f03d5e0a932	Missing	Christianity	Secondary completed	secondary or higher	3	Married	Ever married	1	Trader	40000	2	3	Greater	2	3	1	Health centre	Health facility	Yes	Yes	good	4	2	9	7	Yes	OSU 2	5	KAJOLA	Yes	Agree	3	Disagree	1	3	Agree	1	4	Agree	4	Agree	1	Agree	1	4	Disagree	1
139	1	252ff200-e025-4d3f-8655-6f6ff79bfd93	Missing	Islam	Secondary completed	secondary or higher	4	Married	Ever married	2	Trader	16000	2	4	Greater	2	2	1	Health centre	Health facility	Yes	Yes	good	4	2	9	40	Yes	OKE IBODE	20	ABEBEYUN	Yes	Agree	3	Disagree	1	3	Agree	1	4	Agree	4	Agree	1	Agree	1	4	Disagree	1
146	1	6e7dccd9-8ec2-4ea6-b381-7732c212f5f6	Missing	Christianity	Secondary completed	secondary or higher	4	Married	Ever married	1	Trader	70000	2	4	Greater	2	2	1	Health centre	Health facility	Yes	Yes	good	5	2	9	6	Yes	OKE IBODE	20	ABEBEYUN	Yes	Agree	3	Disagree	1	3	Agree	1	4	Agree	4	Agree	1	Agree	1	4	Disagree	1
258	1	4ad0f024-b5e0-4853-ae42-a7158d174c7c	Missing	Islam	Secondary completed	secondary or higher	2	Married	Ever married	4	Artisan	10000	2	2	less than three	2	2	1	Health centre	Health facility	Yes	Yes	good	5	2	9	6	Yes	IFEWARA 2	30	ABA OJO	Yes	Agree	3	Disagree	1	3	Agree	1	3	Agree	3	Agree	1	Agree	1	4	Disagree	1
467	1	ec980bb6-f649-40dc-a966-7a74891c2835	Missing	Christianity	Secondary completed	secondary or higher	4	Married	Ever married	2	Artisan	10000	2	4	Greater	2	2	1	Health centre	Health facility	Yes	Yes	good	4	2	9	6	No	OSU 1	2	FADUGBA	Yes	Agree	3	Disagree	1	3	Agree	1	3	Agree	3	Agree	1	Agree	1	4	Disagree	1
654	1	24f74e7a-3328-426e-9d6e-778a050489c7	Missing	Christianity	Secondary completed	secondary or higher	3	Married	Ever married	1	Trader	20000	2	3	Greater	2	2	1	Home	Non health facility	Yes	Yes	good	5	2	9	6	Yes	OSU 2	5	KAJOLA	Yes	Agree	3	Disagree	1	3	Agree	1	4	Agree	4	Agree	1	Agree	1	4	Disagree	1
399	1	cf4e2965-b505-4cf7-8714-a0c6cf19cb64	Missing	Christianity	Post secondary	secondary or higher	3	Married	Ever married	1	civil servant	20000	2	3	Greater	2	2	1	General hospital	Health facility	Yes	Yes	good	5	2	9	6	Yes	IFEWARA 2	30	ABA OJO	Yes	Agree	3	Disagree	1	3	Agree	1	4	Agree	4	Agree	1	Agree	1	4	Disagree	1
236	1	ab5dd835-5565-4254-af61-e14e0d402239	Missing	Christianity	Secondary completed	secondary or higher	4	Married	Ever married	1	Trader	2000	1	4	Greater	2	2	1	Health centre	Health facility	Yes	Yes	good	5	2	9	6	No	IFEWARA 1	25	ATIBA	Yes	Agree	2	Disagree	0	2	uncertain	1	3	Agree	4	Agree	1	Agree	1	3	Disagree	1
249	1	4d49c246-d48e-4e0f-b8b3-4f91ba775527	Missing	Christianity	Secondary completed	secondary or higher	5	Married	Ever married	2	Trader	4000	1	4	Greater	2	2	1	Health centre	Health facility	Yes	Yes	good	5	2	9	6	No	IFEWARA 1	25	ATIBA	Yes	Agree	3	Disagree	1	3	Agree	1	4	Agree	4	Agree	1	Agree	1	4	Disagree	1
138	1	e4dc3983-d464-499c-9ec5-90b7b6aeead5	Missing	Christianity	Post secondary	secondary or higher	3	Married	Ever married	1	civil servant	30000	2	3	Greater	2	2	1	Health centre	Health facility	Yes	No	good	5	2	9	6	Yes	OKE IBODE	20	ABEBEYUN	Yes	Agree	3	Agree	1	3	Agree	1	3	Agree	3	Agree	1	Agree	1	3	Disagree	1
189	1	6781605d-faed-43d2-88bf-b77ae59c5dc6	Missing	Christianity	Primary completed	None or primarycompleted	2	Married	Ever married	1	Farmer	20000	2	2	less than three	2	2	1	Health centre	Health facility	Yes	Yes	good	5	2	9	6	No	IFEWARA 2	30	ABA OJO	Yes	Agree	3	Uncertain	1	3	Agree	1	3	Agree	3	Agree	1	Uncertain	0	2	uncertain	0
660	1	cb2088d0-d6f9-4152-9d80-51cdec93bc22	Missing	Christianity	Secondary completed	secondary or higher	3	Married	Ever married	1	Artisan	15000	2	3	Greater	2	1	1	Home	Non health facility	Yes	Yes	good	3	2	9	6	Yes	MUROKO	24	IMOLA	Yes	Agree	3	Disagree	1	3	Agree	1	4	Agree	4	Agree	1	Agree	1	4	Disagree	1
542	1	6085fe7d-606f-415b-9fa5-82927c1f60af	Missing	Christianity	Secondary completed	secondary or higher	5	Married	Ever married	1	Trader	5000	1	5	Greater	2	2	1	Home	Non health facility	Yes	Yes	good	4	1	9	4	Yes	IBODI	10	IMORO	Yes	Agree	2	Uncertain	0	2	uncertain	1	3	Agree	3	Agree	1	Agree	1	4	Disagree	1
469	1	d5e664f7-1001-447d-997a-4aef2e24a73b	Missing	Christianity	Post secondary	secondary or higher	1	Married	Ever married	1	civil servant	40000	2	1	less than three	2	2	1	Private Clinic	Health facility	Yes	Yes	poor	5	2	9	6	No	OKE IBODE	18	AKAGBA	Yes	Agree	3	Disagree	1	3	Agree	1	3	Agree	3	Agree	1	Agree	1	4	Disagree	1
127	1	2460fcbc-421f-4ec5-89eb-f5841f4075f7	Missing	Christianity	Secondary completed	secondary or higher	5	Married	Ever married	1	Trader	30000	2	5	Greater	2	2	1	Health centre	Health facility	Yes	Yes	good	5	2	9	6	Yes	OSU 2	5	KAJOLA	Yes	Agree	3	Disagree	1	3	Agree	1	3	Agree	3	Agree	1	Agree	1	4	Disagree	1
653	1	f1214c52-3113-4b21-849a-17b64f333069	Missing	Christianity	Primary completed	None or primarycompleted	4	Married	Ever married	1	Farmer	10000	2	4	Greater	2	1	1	Home	Non health facility	Yes	Yes	good	5	1	7	6	Yes	OSU 2	4	ILUBA	Yes	Agree	3	Disagree	1	3	Agree	1	4	Agree	4	Agree	1	Agree	1	4	Disagree	1
472	1	652dc3e8-64d1-4e9b-b4f6-d623c7149fe1	Missing	Christianity	Secondary completed	secondary or higher	3	Married	Ever married	1	Trader	10000	2	3	Greater	2	2	1	Private Clinic	Health facility	No	Yes	good	2	1	4	3	No	OSU 1	2	FADUGBA	Yes	Agree	3	Disagree	1	3	Agree	1	3	Agree	3	Agree	1	Agree	1	4	Disagree	1
462	1	16d90653-f604-4282-bb50-383a97d3b64f	Missing	Christianity	Secondary completed	secondary or higher	2	Married	Ever married	1	others	8000	1	2	less than three	2	2	1	General hospital	Health facility	No	Yes	good	5	2	9	6	Yes	OSU 1	3	AMOJI	Yes	Agree	3	Disagree	1	3	Agree	1	4	Agree	4	Agree	1	Agree	1	4	Disagree	1
9	1	38beb8dd-4162-4c50-bb25-0519eac854d7	Missing	Islam	Secondary completed	secondary or higher	2	Married	Ever married	2	Trader	1000	1	2	less than three	1	0	0	Home	Non health facility	Yes	Yes	good	5	2	9	6	Yes	IFELODUN	11	IJESA	Yes	Agree	3	Agree	1	3	Agree	1	4	Agree	4	Agree	1	Uncertain	0	4	Disagree	1
489	1	03f2c983-9fa3-4014-aa29-dd7a781429c9	Missing	Christianity	Primary completed	None or primarycompleted	2	Married	Ever married	1	Farmer	5000	1	2	less than three	2	2	1	Home	Non health facility	Yes	Yes	poor	5	1	9	1	Yes	IBODI	10	IMORO	Yes	Agree	3	Agree	1	3	Agree	1	3	Agree	3	Agree	1	Agree	1	4	Disagree	1
463	1	7d310faf-9b06-479d-a378-977640e02c9a	Missing	Christianity	Primary completed	None or primarycompleted	2	Married	Ever married	1	Unemployed	6000	1	2	less than three	2	3	1	General hospital	Health facility	Yes	Yes	good	9	1	9	1	Yes	ISAOBI	22	IKOTUN	Yes	Agree	3	Uncertain	1	3	Agree	1	4	Agree	4	Agree	1	Agree	1	4	Disagree	1
169	1	c56740bd-3293-4b1b-a093-64ed3bcb0c8d	Missing	Islam	Secondary completed	secondary or higher	5	Married	Ever married	1	Trader	2000	1	5	Greater	2	2	1	Mission Home	Non health facility	Yes	Yes	good	6	1	7	6	No	ITAGUNMODI	14	OWENA	Yes	Agree	3	Uncertain	1	3	Agree	1	3	Agree	1	Disagree	0	Disagree	0	1	Agree	0
118	1	403cfea4-ea2e-445c-bd08-8a522b5c8d65	Missing	Christianity	Secondary completed	secondary or higher	2	Married	Ever married	3	Trader	9000	1	2	less than three	2	2	1	Health centre	Health facility	Yes	Yes	good	6	1	9	6	Yes	OSU 2	4	ILUBA	Yes	Agree	3	Agree	1	3	Agree	1	4	Agree	3	Agree	1	Agree	1	3	Disagree	1
106	1	c23a0eb1-4c40-4d5c-981b-70066a0a8ebd	Missing	Christianity	Post secondary	secondary or higher	2	Married	Ever married	1	civil servant	7000	1	2	less than three	2	3	1	Private Clinic	Health facility	Yes	Yes	good	5	2	9	6	Yes	OKE IBODE	17	IGBOGI	Yes	Agree	3	Disagree	1	3	Agree	1	4	Agree	4	Agree	1	Agree	1	4	Disagree	1
490	1	2796de40-0bbd-43bd-9afd-044405d3d70a	Missing	Christianity	Primary completed	None or primarycompleted	2	Married	Ever married	1	Farmer	5000	1	2	less than three	2	2	1	Home	Non health facility	Yes	Yes	poor	5	2	9	6	Yes	IBODI	10	IMORO	Yes	Agree	2	Disagree	0	2	uncertain	1	3	Agree	3	Agree	1	Agree	1	4	Disagree	1
393	1	193334cf-b7f4-408c-904c-4c24e4a6cb90	Missing	Christianity	Primary completed	None or primarycompleted	5	Married	Ever married	1	Farmer	7500	1	5	Greater	2	2	1	Health centre	Health facility	Yes	Yes	good	5	2	9	6	No	IFEWARA 2	28	AGBEDE	Yes	Agree	3	Disagree	1	3	Agree	1	3	Agree	2	uncertain	0	Uncertain	0	3	Disagree	1
661	1	dcaa0605-ebd3-4849-9446-aed4e75c5ddd	Missing	Islam	Primary completed	None or primarycompleted	3	Married	Ever married	1	Farmer	6000	1	3	Greater	2	2	1	Home	Non health facility	Yes	Yes	poor	5	2	9	6	Yes	MUROKO	24	IMOLA	Yes	Agree	3	Uncertain	1	3	Agree	1	4	Agree	4	Agree	1	Agree	1	4	Disagree	1
58	1	4420f1ec-6e43-413b-84ae-cae188d87de2	Missing	Islam	Secondary completed	secondary or higher	5	Married	Ever married	1	Trader	8000	1	5	Greater	2	2	1	Health centre	Health facility	Yes	Yes	good	3	2	9	6	Yes	OSU 1	2	FADUGBA	Yes	Agree	3	Disagree	1	3	Agree	1	4	Agree	4	Agree	1	Agree	1	4	Disagree	1
247	1	f6abfde6-be2f-410c-bd3b-dc6af79eb30f	Missing	Christianity	Secondary completed	secondary or higher	3	Married	Ever married	1	civil servant	4000	1	2	less than three	2	2	1	Health centre	Health facility	Yes	Yes	poor	5	2	9	6	Yes	IFEWARA 1	25	ATIBA	Yes	Agree	3	Disagree	1	3	Agree	1	4	Agree	3	Agree	1	Agree	1	3	Disagree	1
125	1	365e9620-4f2f-4536-b13c-1522a0438b8d	Missing	Christianity	Post secondary	secondary or higher	3	Married	Ever married	1	civil servant	25000	2	3	Greater	2	2	1	Health centre	Health facility	Yes	No	poor	5	2	9	4	Yes	OSU 2	5	KAJOLA	Yes	Agree	3	Uncertain	1	3	Agree	1	4	Agree	4	Agree	1	Agree	1	3	Disagree	1
157	1	40ac22e0-881c-4e8a-bfe6-487d623a4676	Missing	Christianity	Post secondary	secondary or higher	3	Married	Ever married	1	civil servant	17000	2	3	Greater	2	3	1	Health centre	Health facility	Yes	Yes	good	5	2	9	4	Yes	ITAGUNMODI	15	ITAGUN	Yes	Agree	3	Disagree	1	3	Agree	1	4	Agree	4	Agree	1	Agree	1	3	Disagree	1
148	1	247f2b70-c5e2-413b-8b06-8e869b8af22d	Missing	Christianity	Post secondary	secondary or higher	3	Married	Ever married	1	civil servant	36000	2	3	Greater	2	3	1	Health centre	Health facility	Yes	Yes	good	5	2	9	4	Yes	OKE IBODE	20	ABEBEYUN	Yes	Agree	3	Disagree	1	3	Agree	1	4	Agree	4	Agree	1	Agree	1	4	Disagree	1
152	1	1fec4ed8-7b81-41d8-a7b7-665cab832862	Missing	Christianity	Primary completed	None or primarycompleted	5	Married	Ever married	2	Farmer	30000	2	5	Greater	2	2	1	Health centre	Health facility	Yes	Yes	good	5	2	9	6	Yes	ITAGUNMODI	15	ITAGUN	Yes	Agree	2	Disagree	0	2	uncertain	1	4	Agree	3	Agree	1	Agree	1	3	Disagree	1
457	1	a9b28a37-ea9a-4f4e-a1b7-deb5e40ddb8e	Missing	Christianity	Secondary completed	secondary or higher	5	Married	Ever married	1	Trader	10000	2	5	Greater	2	2	1	Health centre	Health facility	Yes	Yes	good	5	2	9	1	Yes	ISAOBI	22	IKOTUN	Yes	Agree	3	Disagree	1	3	Agree	1	3	Agree	3	Agree	1	Agree	1	4	Disagree	1
484	1	a127f9bf-eda9-453f-ac67-915259692295	Missing	Christianity	Secondary completed	secondary or higher	4	Married	Ever married	1	Trader	10000	2	4	Greater	2	2	1	Health centre	Health facility	Yes	Yes	good	5	2	9	1	Yes	OKE IBODE	16	ILORO OKE	Yes	Agree	2	Disagree	0	2	uncertain	1	3	Agree	3	Agree	1	Agree	1	4	Disagree	1
536	1	2a359d64-5947-4f2b-bc86-cb84b1b5a3c6	Missing	Christianity	Secondary completed	secondary or higher	3	Married	Ever married	1	Trader	15000	2	3	Greater	2	3	1	Private Clinic	Health facility	Yes	Yes	good	5	2	9	4	Yes	OKE IBODE	16	ILORO OKE	Yes	Agree	3	Disagree	1	3	Agree	1	3	Agree	3	Agree	1	Agree	1	4	Disagree	1
511	1	5f951405-28a0-4879-9aed-520aa27faa2b	Missing	Christianity	Secondary completed	secondary or higher	3	Married	Ever married	1	Trader	50000	2	3	Greater	2	2	1	General hospital	Health facility	No	Yes	good	5	2	9	8	No	OKE IBODE	20	ABEBEYUN	Yes	Agree	3	Disagree	1	3	Agree	1	4	Agree	3	Agree	1	Agree	1	4	Disagree	1
666	1	036c7c38-2718-4f4c-a324-fcdcd9bd0011	Missing	Christianity	Secondary completed	secondary or higher	5	Married	Ever married	1	Artisan	2000	1	5	Greater	2	2	1	Health centre	Health facility	Yes	Yes	good	4	2	8	6	Yes	MUROKO	23	ISOLO	Yes	Agree	3	Agree	1	3	Agree	1	4	Agree	4	Agree	1	Agree	1	4	Disagree	1
142	1	e7e67bc7-eb13-421e-9a86-402c1ae76182	Missing	Christianity	Secondary completed	secondary or higher	3	Married	Ever married	1	Trader	8000	1	3	Greater	2	3	1	Health centre	Health facility	Yes	Yes	good	5	2	9	6	Yes	OKE IBODE	19	OKE AGO	No	Disagree	3	Disagree	1	3	Agree	1	4	Agree	4	Agree	1	Agree	1	4	Disagree	1
4	1	25557968-8ed0-409d-bc65-481b18531b58	Missing	Christianity	Primary completed	None or primarycompleted	4	Married	Ever married	1	Artisan	12000	2	4	Greater	2	2	1	Health centre	Health facility	No	Yes	good	5	2	9	6	Yes	IFELODUN	13	ASEPE	Yes	Agree	3	Disagree	1	3	Agree	1	4	Agree	4	Agree	1	Disagree	0	0	Agree	0
611	1	adc51c50-9828-4a6f-9f8c-f5fb37fe9c68	Missing	Islam	Secondary completed	secondary or higher	4	Married	Ever married	1	Trader	10000	2	4	Greater	2	2	1	Health centre	Health facility	No	Yes	poor	4	1	9	4	Yes	IFEWARA 2	29	AGBABIAKA	Yes	Agree	2	Disagree	0	2	uncertain	1	3	Agree	3	Agree	1	Agree	1	3	Disagree	1
219	1	ffe98e1d-8d46-415f-8d3d-befd6702ab28	Missing	Christianity	Primary completed	None or primarycompleted	5	Married	Ever married	1	Farmer	5000	1	5	Greater	2	2	1	Health centre	Health facility	Yes	Yes	good	5	2	9	6	Yes	IFEWARA 1	26	BOWAJI	Yes	Agree	3	Disagree	1	3	Agree	1	3	Agree	3	Agree	1	Agree	1	4	Disagree	1
252	1	cdde5fc9-b9f0-4863-aae1-fdf4b33aa384	Missing	Christianity	Post secondary	secondary or higher	3	Married	Ever married	1	civil servant	12000	2	3	Greater	2	2	1	Health centre	Health facility	Yes	Yes	good	5	2	9	6	No	IFEWARA 1	26	BOWAJI	Yes	Agree	3	Disagree	1	3	Agree	1	3	Agree	3	Agree	1	Agree	1	3	Disagree	1
474	1	7fbafac3-ef4b-46bc-a693-fb1dd76d2a04	Missing	Islam	None	None or primarycompleted	4	Married	Ever married	3	Farmer	5000	1	3	Greater	2	2	1	Health centre	Health facility	Yes	Yes	good	4	1	14	10	No	ISAOBI	21	ABA AJANI	Yes	Agree	2	Disagree	0	2	uncertain	1	3	Agree	3	Agree	1	Agree	1	4	Disagree	1
89	1	fd6ee573-b509-46ac-9c48-8d95da0b0798	Missing	Islam	Primary completed	None or primarycompleted	5	Married	Ever married	1	Trader	2000	1	5	Greater	2	1	1	Health centre	Health facility	Yes	Yes	good	5	1	5	4	Yes	OKE IBODE	18	AKAGBA	Yes	Agree	3	Disagree	1	3	Agree	1	4	Agree	4	Agree	1	Agree	1	4	Disagree	1
458	1	29ce5f17-bf82-40cf-a1ca-d831e419715a	Missing	Christianity	Secondary completed	secondary or higher	2	Married	Ever married	1	Trader	8000	1	2	less than three	2	2	1	Home	Non health facility	No	Yes	poor	5	1	9	3	Yes	ISAOBI	22	IKOTUN	Yes	Agree	3	Uncertain	1	3	Agree	1	3	Agree	3	Agree	1	Agree	1	4	Disagree	1
475	1	2deac9d3-5fdc-4e5e-b4b4-b64102721031	Missing	Christianity	None	None or primarycompleted	5	Married	Ever married	1	Trader	6000	1	5	Greater	1	0	0	Home	Non health facility	Yes	Yes	good	4	2	9	6	No	ISAOBI	22	IKOTUN	Yes	Agree	2	Disagree	0	2	uncertain	1	3	Agree	3	Agree	1	Agree	1	4	Disagree	1
119	1	7e02a69c-06e2-4e60-8a8b-ed4fa9be8d5c	Missing	Islam	None	None or primarycompleted	2	Married	Ever married	1	Farmer	9000	1	2	less than three	2	2	1	Health centre	Health facility	Yes	Yes	good	5	2	9	6	Yes	OSU 2	4	ILUBA	Yes	Agree	3	Disagree	1	3	Agree	1	4	Agree	4	Agree	1	Agree	1	4	Disagree	1
245	1	da571bc6-6eb5-42c9-862c-74c08efa9d57	Missing	Islam	Secondary completed	secondary or higher	4	Married	Ever married	2	Trader	4000	1	4	Greater	2	2	1	Health centre	Health facility	Yes	Yes	good	5	2	9	6	Yes	IFEWARA 1	25	ATIBA	Yes	Agree	3	Disagree	1	3	Agree	1	4	Agree	4	Agree	1	Agree	1	3	Disagree	1
79	1	c694cd15-95f6-47bf-8655-c51d6c0a0b89	Missing	Islam	Primary completed	None or primarycompleted	4	Married	Ever married	4	Farmer	12000	2	4	Greater	2	2	1	Health centre	Health facility	Yes	No	poor	5	1	9	1	Yes	OKE IBODE	16	ILORO OKE	Yes	Agree	2	Disagree	0	2	uncertain	1	4	Agree	4	Agree	1	Agree	1	4	Disagree	1
129	1	dbb5be9b-e3e5-493d-ad27-5d2ce61cc7ed	Missing	Islam	Post secondary	secondary or higher	4	Married	Ever married	2	civil servant	50000	2	4	Greater	2	2	1	General hospital	Health facility	Yes	Yes	good	5	2	9	6	Yes	OSU 2	5	KAJOLA	Yes	Agree	0	Disagree	0	0	Disagree	1	4	Agree	4	Agree	1	Agree	1	3	Disagree	1
158	1	7f5b58c9-96e1-4167-a042-cb65f9edda1c	Missing	Christianity	Post secondary	secondary or higher	2	Widowed	Ever married	1	civil servant	19000	2	2	less than three	2	2	1	Health centre	Health facility	Yes	No	good	5	2	9	6	Yes	ITAGUNMODI	15	ITAGUN	Yes	Agree	1	Agree	0	1	Disagree	1	4	Agree	4	Agree	1	Agree	1	4	Disagree	1
149	1	70482238-0894-42cc-bcbc-09689d4245b8	Missing	Christianity	Post secondary	secondary or higher	2	Widowed	Ever married	1	civil servant	12000	2	2	less than three	2	2	1	Health centre	Health facility	Yes	No	good	5	2	9	6	Yes	OKE IBODE	20	ABEBEYUN	Yes	Agree	0	Agree	0	0	Disagree	1	4	Agree	4	Agree	1	Agree	1	4	Disagree	1
135	1	88d6a710-17b2-480e-8fd8-2d51a548750c	Missing	Christianity	Post secondary	secondary or higher	3	Married	Ever married	1	civil servant	29000	2	3	Greater	2	2	1	General hospital	Health facility	Yes	Yes	good	5	2	9	4	Yes	OSU 2	5	KAJOLA	Yes	Agree	3	Disagree	1	3	Agree	1	3	Agree	4	Agree	1	Uncertain	0	3	Disagree	1
478	1	735d9418-11e5-41e3-a2a1-817d985ee44b	Missing	Christianity	Primary completed	None or primarycompleted	5	Married	Ever married	1	Trader	2000	1	4	Greater	1	0	0	Home	Non health facility	Yes	Yes	poor	4	1	9	1	No	IBODI	10	IMORO	Yes	Agree	2	Disagree	0	2	uncertain	1	3	Agree	3	Agree	1	Agree	1	4	Disagree	1
574	1	186ade3d-80d1-4ead-9c5a-b6b929f854e1	Missing	Christianity	Secondary completed	secondary or higher	5	Married	Ever married	1	Trader	12000	2	5	Greater	2	2	1	Health centre	Health facility	Yes	Yes	poor	6	1	7	6	No	OKE IBODE	16	ILORO OKE	Yes	Agree	3	Disagree	1	3	Agree	1	4	Agree	4	Agree	1	Agree	1	3	Disagree	1
63	1	437cb7df-4652-44f3-a4f0-66c2db5c76b0	Missing	Islam	Primary completed	None or primarycompleted	4	Married	Ever married	1	Farmer	8000	1	4	Greater	2	2	1	Mission Home	Non health facility	Yes	Yes	good	5	2	9	4	Yes	OSU 3	8	BOLORUNDURO	Yes	Agree	3	Disagree	1	3	Agree	1	4	Agree	4	Agree	1	Agree	1	3	Disagree	1
147	1	63e064ed-d178-40d9-9f65-56fafaf09d2a	Missing	Christianity	Secondary completed	secondary or higher	4	Married	Ever married	2	Farmer	15000	2	4	Greater	1	2	1	TBA	Non health facility	Yes	Yes	good	5	2	9	6	Yes	OKE IBODE	20	ABEBEYUN	Yes	Agree	3	Disagree	1	3	Agree	1	4	Agree	4	Agree	1	Agree	1	3	Disagree	1
646	1	91842cb2-1c28-41cc-857a-055a84a54377	Missing	Traditional Religion	Primary completed	None or primarycompleted	9	Widowed	Ever married	3	Farmer	5000	1	9	Greater	2	1	1	TBA	Non health facility	Yes	Yes	good	3	2	12	6	Yes	IFELODUN	12	ODO IJU	Yes	Agree	3	Disagree	1	3	Agree	1	4	Agree	4	Agree	1	Agree	1	4	Disagree	1
702	1	ed924f48-fd83-4b5d-9744-4cd58972ee78	Missing	Islam	Primary completed	None or primarycompleted	5	Married	Ever married	1	Farmer	2000	1	5	Greater	2	2	1	Health centre	Health facility	Yes	Yes	good	5	2	9	6	Yes	OKE IBODE	18	AKAGBA	Yes	Agree	3	Disagree	1	3	Agree	1	4	Agree	3	Agree	1	Agree	1	4	Disagree	1
551	1	82675f32-f9e9-41fd-ad57-de0c9ccd2f1d	Missing	Christianity	Post secondary	secondary or higher	2	Married	Ever married	1	civil servant	15000	2	2	less than three	2	2	1	Health centre	Health facility	Yes	Yes	good	5	2	9	6	Yes	OKE IBODE	16	ILORO OKE	Yes	Agree	3	Disagree	1	3	Agree	1	4	Agree	4	Agree	1	Agree	1	4	Disagree	1
488	1	6746557a-7c2c-4083-9522-2b0690297331	Missing	Christianity	Primary completed	None or primarycompleted	2	Married	Ever married	2	Artisan	12000	2	2	less than three	1	0	0	Home	Non health facility	No	Yes	poor	5	1	9	2	No	OKE IBODE	16	ILORO OKE	Yes	Agree	2	Uncertain	0	2	uncertain	1	3	Agree	3	Agree	1	Agree	1	4	Disagree	1
[truncated: 70 more columns]
